# Supplementary material for: Discovery of a dual Ras and ARF6 inhibitor from a GPCR endocytosis screen
Source: Nat Commun. 2021 Aug 3;12:4688. doi: 10.1038/s41467-021-24968-y (PMC8333425; doi:10.1038/s41467-021-24968-y)
Supplement: Supplementary file 4 — Supplementary Data 1 [file 41467_2021_24968_MOESM4_ESM.xlsx]

## Sheet: all HTS data consolidated
Compound ID	AT1R HTS Inhibition (%DMSO)	Quench GFP10	Quench RlucII
UM0000001	-8.54	1.55	10.74
UM0000002	-1.01	-3.3	-5.99
UM0000003	-37.86	-0.84	-19.36
UM0000004	-35.12	0.42	-0.66
UM0000005	-50.5	2.12	27.16
UM0000006	-23.56	2.73	1.33
UM0000007	-30.86	2.2	-10.65
UM0000008	-28.95	-4.16	0.66
UM0000009	-18.53	6.38	9.81
UM0000010	-21.33	0.79	-36.85
UM0000011	-19.52	2.02	-4.13
UM0000012	-37.7	1.29	-12.71
UM0000013	-10.23	1.39	-28.86
UM0000014	-38.26	-0.54	6.59
UM0000015	-19.99	1.73	1.09
UM0000016	-32.66	3.68	-0.81
UM0000017	-18.41	5.07	-10.42
UM0000018	-6.12	-14.96	-6.57
UM0000019	-22.9	0.12	16.49
UM0000020	0.36	0.71	2.54
UM0000021	-65.78	-143.19	47.62
UM0000022	1.2	0.88	-10.47
UM0000023	-16.59	1.93	-13.47
UM0000024	-5.18	4.3	-2.54
UM0000025	4.88	-2.14	14.09
UM0000026	-4.92	-0.92	23.04
UM0000027	-26.8	0.68	-0.81
UM0000028	-17.39	1.52	-13.39
UM0000029	-20.63	1.36	-3.43
UM0000030	-15.07	-6.69	-0.44
UM0000031	35.13	2.55	46.94
UM0000032	0.76	1.77	-2.62
UM0000033	-21.93	2.51	16.7
UM0000034	-4.04	4.65	-6.29
UM0000035	-20.95	-0.4	-0.52
UM0000036	-13.85	-0.73	-7.47
UM0000037	-12.07	-2.63	-22.57
UM0000038	-13.54	1.12	7.03
UM0000039	-155.63	39.39	56.03
UM0000039	-68.56	21.72	38.52
UM0000040	-11.41	0.51	-16.93
UM0000041	-28.03	-34.68	19.95
UM0000042	-27.42	-28.89	0.72
UM0000043	-17.52	1.84	-3.51
UM0000044	-15.23	2.55	-2.26
UM0000045	11.32	-2.91	-0.01
UM0000046	-17.52	-2.79	-7.47
UM0000047	-1.95	-1.08	-12.7
UM0000048	-3.87	1.42	-3.74
UM0000049	2.77	0.39	-3.74
UM0000050	-4.1	-0.56	3.9
UM0000051	-12.25	1.01	6.9
UM0000052	-10.03	1.57	-3.79
UM0000053	-18.35	0.8	0.01
UM0000054	-28.57	1.08	-5.69
UM0000055	-8.32	3.94	3.72
UM0000056	-7.26	1.41	1.32
UM0000057	-20.43	0.86	-13.84
UM0000058	-11.34	0.2	-1.32
UM0000059	-6.66	0.3	-2.77
UM0000060	-17.5	2.42	27.5
UM0000061	-4.07	6.94	9.33
UM0000062	8.49	-0.58	-5.75
UM0000063	-12.53	4.38	3.64
UM0000064	0.04	-3.29	-29.81
UM0000065	-38.95	-1.64	1.04
UM0000066	-15.33	-0.6	9.92
UM0000067	-8.22	4.44	-6.1
UM0000067	-6.31	1.01	-23.76
UM0000068	-14.46	2.18	-1.04
UM0000069	-24.74	0.35	-15.97
UM0000070	-9.77	1.48	-15.82
UM0000071	-20.48	3.93	-16.88
UM0000072	-19.4	-2.05	-11.41
UM0000073	6.03	-1.85	-35.71
UM0000074	-32.48	0.29	-11.38
UM0000075	-35.7	1.51	-12.34
UM0000076	-3.05	1.04	4.52
UM0000077	-5.33	0.6	-30.23
UM0000078	-3.69	1.91	-21.62
UM0000079	-11.06	3.73	3.27
UM0000080	-26.14	19.59	-14.69
UM0000081	-11.57	-1.56	-30.21
UM0000082	-14.64	-0.49	-1.69
UM0000083	-9.73	0.99	-20.63
UM0000084	-42.91	13.48	18.75
UM0000084	-23.63	17.39	-1.44
UM0000085	-4.99	0.03	0.95
UM0000086	-13.26	2.03	-24.78
UM0000087	-15.61	4.76	-31.42
UM0000088	-27.83	1.22	8.53
UM0000089	-7.21	-2.51	3.68
UM0000090	-21.04	-5.75	-0.21
UM0000091	-12.33	-2.14	-7.12
UM0000092	-10.7	-0.16	-16.25
UM0000093	-13.26	0.95	3.48
UM0000094	-12.39	-0.15	-18.85
UM0000095	-6.91	1.16	1.43
UM0000096	-15.11	1.87	13.75
UM0000097	-3.36	-0.4	7
UM0000098	0.26	2.46	-9.32
UM0000099	-34.49	4.63	-0.04
UM0000100	-15.87	-1.95	15.29
UM0000101	-7.32	1.2	-10.25
UM0000102	-15.15	1	-2.43
UM0000103	-5.16	2.03	-12.5
UM0000104	-12.63	2.82	22.41
UM0000104	-4.32	3.02	0.62
UM0000105	-5.91	1.58	6.4
UM0000106	-14.26	1.43	28.06
UM0000107	-24.52	-9.39	-0.46
UM0000108	-137.08	-673.56	42.29
UM0000109	-0.87	-1.22	-25
UM0000110	-2.74	-1.31	-21.96
UM0000111	-2.96	0.53	-21.01
UM0000112	-9.52	11.71	7.98
UM0000113	-10.48	14.82	44.3
UM0000114	-6.3	3.77	-20.97
UM0000115	-7.74	-13.98	-23.53
UM0000116	-26.88	3.61	5.16
UM0000117	-23.94	4.29	-7.71
UM0000117	-8.75	0.64	-4.41
UM0000118	-24.87	-11	-4.18
UM0000119	-11.71	-0.25	-14.27
UM0000120	-39.82	-0.2	37.93
UM0000121	-32.98	19.7	46.42
UM0000122	-1.17	1.35	-10.49
UM0000123	-7.08	2.96	-1.23
UM0000124	-26.25	4.23	15.84
UM0000125	-16.12	6.01	12.33
UM0000126	-21.21	7.22	18.85
UM0000127	-26.16	8.89	14.15
UM0000127	-13.42	1.89	-8.1
UM0000128	-27.61	-1.19	-19.22
UM0000129	-37.39	2.98	12.2
UM0000130	-12.47	1.97	-2.69
UM0000131	-33.85	3.58	-19.1
UM0000132	-6.72	5.45	-18.46
UM0000133	-9.88	5.39	-4.56
UM0000134	-21.61	2.18	8.23
UM0000135	-13.26	0.54	-11.29
UM0000136	-18.79	1.4	-10.27
UM0000137	-30.66	1.27	12.39
UM0000138	-59.52	26.9	21.76
UM0000139	-16.79	2.35	-11.56
UM0000140	-9.34	4.4	-15.5
UM0000140	-7.91	-1.07	1.84
UM0000141	-1.25	0.86	-0.24
UM0000142	-4.22	-3.32	-49.22
UM0000143	1.2	-1.95	-51.62
UM0000144	-9.16	1.87	1.02
UM0000145	-2.38	-0.84	-15.73
UM0000146	-2.66	0.54	-29.64
UM0000147	-5.34	-21.71	-11.4
UM0000148	-10.49	19.98	37.39
UM0000149	-1.35	-21.12	-3.53
UM0000150	-19.27	4.97	11.16
UM0000151	-6.38	-0.89	-6.13
UM0000152	-26.31	-10.68	-7.18
UM0000153	-19.17	20.16	-9.39
UM0000154	-45.43	-10.58	54.23
UM0000155	-19.06	0.23	11.06
UM0000156	-9.49	-18.92	15.05
UM0000157	-3.76	3.33	-6.29
UM0000158	-7.58	0.25	-5.44
UM0000159	-15.36	4.87	40.78
UM0000160	-9.54	1.53	-0.82
UM0000161	-33.66	4.14	-5.89
UM0000162	-17.88	-7.03	3.45
UM0000163	-69.46	-226.21	37.41
UM0000164	-30.4	4.92	-5.82
UM0000165	-2.65	5.13	34.56
UM0000166	-28.4	-19.97	15.79
UM0000167	-12.14	-0.77	0.81
UM0000168	-25.33	2.24	-11.42
UM0000169	-40.99	3.06	2.96
UM0000170	-21.46	3.72	9.58
UM0000171	-24.08	-666.16	-15.62
UM0000172	-34.38	4.15	8.51
UM0000173	-5.42	3.92	2.27
UM0000174	-11.07	0.93	-25.37
UM0000175	-27.17	-0.99	14.38
UM0000176	-4.06	1.59	4.81
UM0000177	-4.59	2.58	-5.59
UM0000178	-9.5	1.98	-7.4
UM0000179	-7.18	2.42	4.41
UM0000180	-21.18	3.39	-27.9
UM0000181	-7.5	0.16	12.64
UM0000182	-19.07	2.42	-7.7
UM0000183	-19.03	-1.12	2.59
UM0000184	-12.53	-31.2	10.42
UM0000185	-20.69	1.96	20.64
UM0000186	-19.2	2.27	4.47
UM0000187	-13.28	0.71	-0.72
UM0000188	-20.1	2.41	9.61
UM0000189	-6.9	3.29	-1.51
UM0000190	-11.25	2.23	1.38
UM0000190	-0.67	-1.57	-17.8
UM0000191	17.52	-1.04	15.61
UM0000192	-26.28	-6.83	33.95
UM0000193	-7.93	1.34	1.45
UM0000194	-6.16	1.93	13.56
UM0000195	-13.91	0.99	18.49
UM0000196	-12.78	-4.56	2.41
UM0000197	-4.9	2.41	18.26
UM0000198	-4.54	1.4	-3.25
UM0000199	-5.15	1.51	4.15
UM0000200	-8.08	-0.94	-7.04
UM0000201	-29.21	0.41	2.92
UM0000202	-23.74	0.94	10.72
UM0000203	-22.73	2.11	17.77
UM0000204	-7.44	2.42	-2.92
UM0000205	-6.7	2.3	18.94
UM0000206	-10.08	1.69	5.88
UM0000207	-1.66	0.08	-6.19
UM0000208	-10.04	2.15	-19.24
UM0000209	-0.28	1.02	4.59
UM0000210	-0.37	1.23	-2.64
UM0000211	-13.83	2.87	11.45
UM0000212	-6.6	1.24	7.42
UM0000213	-3.99	1.79	11.27
UM0000214	-5.91	0.1	-9.51
UM0000215	-9.97	2.83	5.21
UM0000216	-7.59	3.81	14.14
UM0000217	-2.05	-0.51	-4.93
UM0000218	1.56	-0.73	18.1
UM0000219	-29.55	1.2	-1.96
UM0000220	-8.94	2.94	1.81
UM0000221	-19.95	2.27	-3.03
UM0000222	-14.75	1.93	7.06
UM0000223	-41.89	0.82	23.14
UM0000224	-27.63	3.23	10.25
UM0000225	-12.86	1.39	-1.4
UM0000226	-8.34	1.99	-3.24
UM0000227	9.21	3.85	2.74
UM0000228	-14.16	-10.21	-11.07
UM0000229	-15.06	0.87	-23.37
UM0000230	-33.24	-0.18	-24.93
UM0000231	-12.61	3.19	16.59
UM0000231	20.82	1.01	-26.97
UM0000232	-45.28	1.06	0.42
UM0000233	-50.03	8.17	22.43
UM0000233	-34.63	4.87	-23.86
UM0000234	-21.5	2.26	-28.25
UM0000235	-15.07	0.7	-6.01
UM0000236	-23.89	3.61	-13.21
UM0000237	-12.22	0.22	9.08
UM0000238	-9.28	1.11	-17.68
UM0000239	-8.48	-0.87	-20.98
UM0000240	-19.64	-0.75	-21.92
UM0000241	-13.53	1.97	-4.97
UM0000242	-14.41	1.29	-0.27
UM0000243	-8.29	-1.7	0.27
UM0000244	-0.35	1.51	2.58
UM0000245	38.34	-669.24	-54.47
UM0000246	-9.31	0.71	1.23
UM0000247	-5.54	1.48	-6.55
UM0000248	-13.03	5.63	14.61
UM0000249	-22.73	7.24	3.4
UM0000250	-6.24	3.41	-5.1
UM0000250	-0.53	4.19	-17.62
UM0000251	-37.09	0.27	29.61
UM0000252	-37.22	-3.67	25.61
UM0000253	-14.04	3.58	-1.79
UM0000254	-17.97	0.98	-7.06
UM0000255	-37.17	1.33	5.96
UM0000256	-26.84	-3.7	19.88
UM0000257	-36.9	0.07	2.69
UM0000258	-8.7	3.03	-6.96
UM0000259	-13.55	2.02	-13.02
UM0000260	-3.63	4.68	4.2
UM0000261	-88.8	1.29	26.52
UM0000262	-65.79	13.07	-0.23
UM0000263	-24.87	-0.02	21.53
UM0000264	-24.74	0.79	-18.75
UM0000265	-27.47	1.79	0.23
UM0000266	-26.92	1.94	25.69
UM0000267	-10.54	0.02	1.29
UM0000268	-11.35	2.87	-9.97
UM0000269	-2.83	3.41	14.15
UM0000270	-15.15	0.2	-7.67
UM0000271	-5.23	-60.97	-0.95
UM0000272	-17.34	-71.96	12.3
UM0000273	-11.63	0.77	2.23
UM0000274	-8.12	1.53	63.37
UM0000275	-7.73	1.4	99.1
UM0000276	15.12	0.11	91.1
UM0000277	54.78	0.52	97.43
UM0000278	-59.56	4.67	24.86
UM0000279	-14.38	-1.58	-19.43
UM0000280	-41.58	0.18	11.51
UM0000281	-11.37	1.25	0.95
UM0000282	5.79	3.26	-6.14
UM0000283	-50.54	0.76	12.51
UM0000284	-10.98	1.9	-4.49
UM0000285	-4.45	-1.4	-11.06
UM0000286	-25.12	2.82	0.86
UM0000287	-7.43	0.44	2.28
UM0000288	-2.32	0.28	-8.3
UM0000289	-8.12	-4.59	0.21
UM0000290	-16.04	-0.04	-4.08
UM0000291	-35.98	1.26	49.59
UM0000292	-19.12	0.85	-0.99
UM0000293	-16.69	4.48	12.19
UM0000294	7.56	3.72	21.65
UM0000295	-4.19	1.88	33.48
UM0000296	-13.41	1.94	-7.43
UM0000297	12.25	1.31	16.18
UM0000298	-16.49	1.52	7.22
UM0000299	-19.68	-6.15	-0.51
UM0000300	-26.43	9.47	9.33
UM0000301	-6.44	-348.14	41.72
UM0000302	-0.49	-1.37	-1.63
UM0000303	-8.38	2.14	17.54
UM0000304	-8.33	1.91	7.62
UM0000305	-7.97	3.69	17.94
UM0000306	-15.47	-7.85	0.06
UM0000306	0.21	-5.18	-16.11
UM0000307	-31.21	1.98	17.88
UM0000308	-9.91	3.46	-27.41
UM0000309	26.23	3.15	32.67
UM0000310	-3.09	3.93	-13.99
UM0000311	-17.22	3.09	-12.44
UM0000312	-4.75	3.04	4.26
UM0000313	-26.44	2.44	12.25
UM0000314	-3.59	3.27	-9.85
UM0000315	0.62	3.45	0.07
UM0000316	-5.63	1.31	-17.44
UM0000317	-4.48	3.48	-4.72
UM0000318	-1.78	2.66	0.04
UM0000319	-5.87	2.5	5.73
UM0000320	-35.19	-178.07	26.32
UM0000321	-6.22	2.46	3.55
UM0000322	-5.29	3.63	-14.21
UM0000323	-18.99	2.31	0.46
UM0000324	-4.56	2.38	-19.46
UM0000325	-7.48	3.44	-12.69
UM0000326	-36.76	2.19	-23.35
UM0000327	-11.03	0.13	0.38
UM0000328	-13.36	1.63	4.48
UM0000329	-1.09	1.12	9.91
UM0000330	-25.73	1.34	0.22
UM0000331	-15.49	-147.47	12.64
UM0000332	-20.14	-10.84	-1.72
UM0000333	-8.57	-4.45	-2.2
UM0000334	-23.97	2.87	1.72
UM0000335	-84.79	-50.79	43.62
UM0000336	-14.72	0.44	-15.81
UM0000337	-5.85	2.12	-5.22
UM0000338	-34.4	4.56	31.7
UM0000339	-9.46	-1.57	-8.21
UM0000340	-29.69	-1.5	-1.2
UM0000341	-29.29	-7.99	-8.46
UM0000342	-46.9	-16.18	23.39
UM0000343	-14.78	1.1	-1.45
UM0000344	-7.94	0.04	3.43
UM0000345	-13.42	-9.7	-19
UM0000346	-24.21	0.3	-12.31
UM0000347	-5.37	-1.24	-28.18
UM0000348	-17.58	-2.13	-10.36
UM0000349	-6.04	-1.01	-21.21
UM0000350	-39.91	1.01	13.57
UM0000351	-28.82	-13.35	9.81
UM0000352	-15.95	-0.62	-22.07
UM0000353	-47.47	-25.42	44.51
UM0000354	-15.8	2.02	6.88
UM0000355	-23.21	-1.31	-0.05
UM0000356	-29.46	-230.3	-0.02
UM0000357	-16.55	1.2	0.02
UM0000358	-6.79	1.82	-15.31
UM0000359	-66.73	-377.54	42.87
UM0000360	-15.99	1.26	-3.01
UM0000361	-14.36	1.36	-15.78
UM0000362	-38.22	2.79	16.93
UM0000363	-16.59	2.58	-1.28
UM0000364	-11.83	-4.72	18.78
UM0000365	-5.63	2.78	-14.11
UM0000366	-1.67	1.88	7.56
UM0000367	-10.46	0.87	-15.95
UM0000368	-6.45	0.49	-4.91
UM0000369	-6.42	3.76	9.01
UM0000370	-11.87	-2.56	-5.81
UM0000371	-10.55	-1.49	2.45
UM0000372	-35.25	0.05	22.35
UM0000373	-29.91	1.09	-8.58
UM0000374	-21.87	-2.54	12.57
UM0000375	-26.95	-1.37	-5.46
UM0000376	-29.39	0.43	-13.62
UM0000377	-28.94	-0.93	-2.45
UM0000378	-36.08	-1.16	22.86
UM0000379	-4.96	-1.98	-31.21
UM0000380	-40.66	-0.11	23.12
UM0000381	-22.33	2.08	-22.18
UM0000382	-16.24	2.75	0.47
UM0000383	-221.85	-676.71	50.84
UM0000384	-25.93	0.55	-31.77
UM0000385	-10.83	-1.84	8.73
UM0000386	-27.99	0.79	-10.55
UM0000387	-24.73	2.16	-3.31
UM0000388	-33.91	-1.96	-6.11
UM0000389	-37.99	-0.53	-4.31
UM0000390	-31.2	0.3	-18.42
UM0000391	-48.62	0.53	-0.22
UM0000392	-47.95	-5.48	13.9
UM0000393	-45.68	-0.06	-10.71
UM0000394	-28.97	1.01	-10.76
UM0000395	-24.7	2.2	0.22
UM0000396	-12.28	-0.17	1.6
UM0000397	-16.48	-0.14	-1.6
UM0000398	-30.4	1.06	-7.24
UM0000399	-7.66	0.61	-6.59
UM0000400	-1.93	0.64	-2.63
UM0000401	-36.82	20.93	5.16
UM0000402	-22.74	13.86	12.88
UM0000403	-91.15	34.52	37
UM0000403	-46.6	31.23	16.7
UM0000404	-28.11	18.46	-4.08
UM0000405	-21.72	1.54	-10.75
UM0000406	25.96	2.87	67.18
UM0000407	18.06	2.58	37.79
UM0000408	-72.8	3.1	61.34
UM0000409	41.44	1.78	49.84
UM0000410	-77.86	3.25	22.58
UM0000411	-5.17	4.55	-2.79
UM0000412	-0.28	-1.01	-10.94
UM0000413	-16.18	1.3	-0.48
UM0000414	6.03	1.8	21.35
UM0000415	-11.31	1.4	18.78
UM0000416	-15.12	1.35	2.57
UM0000417	-6.5	4.26	5.05
UM0000417	-3.46	-0.26	-41.37
UM0000418	-4.89	-0.35	-16.4
UM0000419	-11.12	2.16	6.76
UM0000420	-1.69	2.66	5.23
UM0000421	-17.27	3.84	-4.67
UM0000422	-22.74	3.44	28.77
UM0000423	-13.79	1.45	-3.73
UM0000424	-28.36	6.31	-5.61
UM0000425	-5.48	2.39	2.07
UM0000426	-28.53	1.67	11.64
UM0000427	-8.69	1.98	0.26
UM0000428	-18.09	1.88	4.85
UM0000428	-17.22	4.65	-14.55
UM0000429	0.63	1.07	-13.29
UM0000430	-13.46	0.22	7.91
UM0000431	-4.93	3.07	-11.24
UM0000432	-7.41	1.9	-0.26
UM0000433	-12.98	3.66	2.89
UM0000434	-6.88	-0.39	-27.15
UM0000435	0.29	1.77	6.07
UM0000436	-19.75	-25.48	-18.83
UM0000437	-32.25	-82.16	-0.93
UM0000438	-26.16	0.49	17.04
UM0000439	-10.6	-0.52	-12.7
UM0000440	-7.24	-0.05	-15.59
UM0000441	-3.81	16.92	0.93
UM0000442	-11.64	4.96	4.75
UM0000443	-6.7	-2.17	9.62
UM0000444	-2.5	2.12	0.01
UM0000445	-1.6	0.33	-3.53
UM0000446	-19.2	-21.39	26.49
UM0000447	-12.41	0.37	-28.29
UM0000448	-7.68	1.51	-12
UM0000449	-7.48	-0.7	-35.11
UM0000450	-16.82	-2.17	-11.94
UM0000451	-49.1	0.25	4.7
UM0000452	-6.13	0	-29.23
UM0000453	-6.56	0.55	2.42
UM0000454	-5.75	1.22	-14.23
UM0000455	-18.34	2.64	6.98
UM0000456	-6.44	-1.12	-6.96
UM0000457	-16.77	-0.9	-21.65
UM0000458	-22.19	-0.95	-4.55
UM0000459	-39.15	-101.92	9.79
UM0000460	-5.5	-11.13	-8.69
UM0000461	-22.04	-8.86	4.26
UM0000462	-7.09	-1.1	-18.3
UM0000463	-19.85	-27.2	37.8
UM0000464	-8.94	2.19	-23.69
UM0000465	-7.01	-1.31	-14.78
UM0000466	-2.47	-1.68	-1.04
UM0000467	-13.72	-0.35	-7.6
UM0000468	-8.22	-0.25	-15.82
UM0000469	-21.24	-0.05	28.06
UM0000470	-13.64	-1.55	-11.84
UM0000471	-4.08	-0.21	1.77
UM0000472	-6.64	2.22	-16.9
UM0000473	-13.14	1.94	-5.02
UM0000474	-3.32	0.78	-17.44
UM0000475	-5.62	0.87	-3.08
UM0000476	42.05	0.84	21.87
UM0000477	-3.83	1.57	4.59
UM0000478	-4.44	0.82	-8.37
UM0000479	-4.81	1.24	-14.03
UM0000480	-15.65	4.04	-35.75
UM0000480	-13.5	3.88	-0.95
UM0000481	-10.88	0.09	7
UM0000482	-20.48	11.31	-1.17
UM0000483	-8.11	-1.77	0.13
UM0000484	-5.93	0.29	0.76
UM0000485	-26.86	-0.05	9.92
UM0000486	-30.25	1.11	-0.27
UM0000487	-19.43	1.44	0.27
UM0000488	-29.47	2.13	0.57
UM0000489	-24.2	-2.03	0.48
UM0000490	-49.13	3.04	12.12
UM0000491	7.12	1.39	12.69
UM0000492	-4.63	2.1	0.51
UM0000492	9.06	2.58	2.81
UM0000493	-16.19	-0.75	17.36
UM0000494	-29.68	0.89	23.7
UM0000495	-37.82	4.8	-0.51
UM0000496	-18.15	1.35	24.09
UM0000497	-19.07	-2.83	12.34
UM0000498	-12.34	0.84	11.09
UM0000499	-0.78	3.15	3.3
UM0000500	-29.8	2.42	8.07
UM0000501	-26.26	3.27	-3.56
UM0000502	-3.33	-11.72	-1.99
UM0000503	-12.29	4.25	-8.67
UM0000504	-39.86	3.41	23.02
UM0000505	-23.81	2.61	0.44
UM0000506	-0.41	3.58	6.8
UM0000507	-3.69	5.73	-8.2
UM0000507	-2.3	0.7	-6.65
UM0000508	-6.15	1.01	-11.2
UM0000509	-4.52	3.71	-1.8
UM0000510	-9.7	4.03	0.62
UM0000511	-1.37	5.09	-16.21
UM0000512	-32.66	24	42.43
UM0000513	-3.45	1.85	-6.39
UM0000514	-2.76	2.55	-15.5
UM0000515	-6.87	3.48	-31.52
UM0000516	-5.22	10.13	5.22
UM0000517	-6.28	3.77	7.11
UM0000518	-32.42	1.7	38.43
UM0000519	-6.97	2.13	24.45
UM0000520	-2.16	2.38	-20.79
UM0000521	-3.56	2.11	-4.08
UM0000522	-14.13	-9.63	-20
UM0000523	-5.54	2.92	-6.94
UM0000524	-3.23	3.51	-10
UM0000525	0.95	0.09	-3.39
UM0000526	-32.07	1	-2.41
UM0000527	1.29	0.84	-4.27
UM0000528	-15.61	0.95	15.11
UM0000529	-15.99	2.88	-13.76
UM0000530	-10.43	2.12	-4.45
UM0000531	-11.48	2.57	-0.35
UM0000532	-17.62	2.95	7.55
UM0000533	-14.2	1.82	0.35
UM0000534	-9.91	3.09	-5.08
UM0000535	-24.08	4.09	21.37
UM0000536	-17.5	-42.18	4.46
UM0000537	-21.06	-0.18	-2.03
UM0000538	4.94	3.66	-0.84
UM0000539	-7.08	-0.04	-3.36
UM0000540	-23.25	-0.03	1.27
UM0000541	-26.37	0.34	8.6
UM0000542	-38.84	-27.54	9.27
UM0000543	-13.07	1.41	10.21
UM0000544	-18.35	0.24	-9.58
UM0000545	-17.18	1.39	3.7
UM0000546	0	1.17	1.2
UM0000547	-35.21	6.45	4.72
UM0000548	5.94	1.34	-8.88
UM0000549	-20.7	2.72	9.29
UM0000550	-4.01	-1.1	14.6
UM0000551	-1.87	4.07	0.84
UM0000552	-17.72	0.85	-2.38
UM0000553	-8.76	5.67	-5.5
UM0000554	-0.5	0.91	-3.34
UM0000555	-3.25	0.59	14.42
UM0000556	-44.45	-0.79	-8.39
UM0000557	-20.83	-0.83	0.33
UM0000558	-18.29	1.13	-13.76
UM0000559	-8.62	0.93	-0.33
UM0000560	-10.38	1.48	-4.82
UM0000561	-4.12	3.67	-11.28
UM0000562	-30.37	-0.87	-10.38
UM0000563	-10.8	-0.37	10.5
UM0000564	-27.24	3.23	0.14
UM0000565	-16.77	-0.48	-17.55
UM0000566	-16.88	0.49	11.06
UM0000567	-8.36	0.36	13.85
UM0000568	-4.77	1.28	-3.86
UM0000569	-13.86	2.49	-1.59
UM0000570	-20.23	-1.27	14
UM0000570	8.71	0.9	-0.09
UM0000571	-17.36	5.73	-1.57
UM0000571	-11.65	4.79	5.98
UM0000572	-26.11	1.17	16.86
UM0000573	-3.94	-0.24	-12.6
UM0000574	-9.86	1.88	4.38
UM0000575	-6.68	1.1	-0.01
UM0000576	-25.52	-0.27	5.12
UM0000577	-27.48	-0.43	-16.56
UM0000578	0.41	4.78	24.84
UM0000579	-9.65	-300.51	1.26
UM0000580	-10.17	14.26	4
UM0000581	-22.37	1.54	0.56
UM0000582	-31.93	2.67	-0.34
UM0000583	-7.27	0.8	-8.74
UM0000584	-9.49	2.8	-6.42
UM0000585	-7.84	0.29	-23.82
UM0000586	-8.15	-4.35	6.88
UM0000587	-13.8	4.24	15.21
UM0000588	-5.47	1.56	11.2
UM0000589	-31.33	-0.87	2.52
UM0000590	-10.22	0.96	8.2
UM0000591	-62.53	14.82	18.87
UM0000592	-9.6	0.29	-4.85
UM0000593	-12.65	0.02	4.55
UM0000594	-34.44	16.14	7.73
UM0000595	-2.57	2.53	-16.66
UM0000596	-29.07	2.21	11.52
UM0000597	-13.64	-0.6	10.51
UM0000598	-3.77	1.45	-10.62
UM0000599	-4.86	1.89	-2.72
UM0000600	-20.44	16.63	11.04
UM0000600	-18.99	-4.23	-3.28
UM0000601	5.38	1.49	-3.51
UM0000602	-8.16	-0.29	-15.55
UM0000603	-70.63	2.2	14.64
UM0000603	-4	0.2	5.85
UM0000604	-5.7	2.37	8.17
UM0000605	-5.16	7.06	14.34
UM0000606	-12.45	-510.9	0.19
UM0000607	-17.89	-0.57	-7.7
UM0000608	-14.53	2.2	0.34
UM0000609	16.34	0.51	-9.65
UM0000610	-7.47	2.7	1.22
UM0000611	-7.4	1.57	1.04
UM0000612	-25.63	1.79	1.82
UM0000613	-9.34	2.23	12.22
UM0000614	-8.76	1.65	14.74
UM0000615	-31.72	-3.79	-20.88
UM0000616	-4.42	2.14	-0.19
UM0000617	-68.6	2.81	26.99
UM0000618	5.1	-20.63	-0.57
UM0000619	-21.39	20.02	19.46
UM0000620	-23.74	4.25	-12.58
UM0000621	7.87	3.99	-32.54
UM0000622	-0.12	2.37	-17.16
UM0000623	3.17	3.3	-0.13
UM0000624	-2.67	2.62	2.75
UM0000625	4.08	2.2	-4.09
UM0000626	2.29	2.84	2.21
UM0000627	-11.7	-12.41	3.64
UM0000628	-16.19	-0.83	21.2
UM0000629	-17.77	0.66	-1.72
UM0000630	-33.02	4.35	17.6
UM0000631	-11.86	1.24	20.93
UM0000632	-24.08	0.22	-13.41
UM0000633	-27.9	1.45	15.12
UM0000634	-20.28	4.43	-1.26
UM0000635	-14.82	2.61	19.07
UM0000636	-10.38	0.83	3.4
UM0000637	-1.45	-0.51	7.28
UM0000638	-9.85	0.19	-1.95
UM0000639	-25.39	-0.92	-21
UM0000640	-13.95	1.06	1.95
UM0000641	-3.87	-0.62	-19.45
UM0000641	17.27	-0.26	24.61
UM0000642	-7.27	1.76	4.93
UM0000643	-12.47	-2.16	16.76
UM0000644	-8.12	-3.98	12.89
UM0000645	-8.93	-11.59	-4.13
UM0000646	-12.36	-104.74	1.28
UM0000647	-15.18	0.34	-14.3
UM0000648	-16.62	1.79	-9.12
UM0000649	-32.5	-0.84	23.64
UM0000650	-18.4	0.53	4.85
UM0000651	-9.15	1.53	15.39
UM0000652	-11.02	-0.03	-2.87
UM0000653	-7.06	1.83	3.57
UM0000654	-48.52	4.33	-1.14
UM0000654	-18.86	2.45	-7.19
UM0000655	-22.36	0.66	-1.3
UM0000656	-6.13	1.59	-7.31
UM0000657	-13.1	1.54	-1.62
UM0000658	-32.08	2.83	17.43
UM0000659	-10.87	2.57	3.7
UM0000660	-16.11	2.81	-13.66
UM0000661	-3.09	2.01	0.22
UM0000662	-9.16	3.67	-2.11
UM0000663	4.61	2.69	-3.54
UM0000664	-12.81	-0.49	-24.88
UM0000665	-9.79	3.37	5.83
UM0000666	-15.4	3.2	22.53
UM0000667	-59.01	-410.18	32.63
UM0000668	-3.01	-333.71	-23.04
UM0000669	-11.79	-0.33	-16.25
UM0000670	-5.14	2.42	-18.87
UM0000671	-1.59	1.32	1.28
UM0000672	-0.87	3.46	2.6
UM0000673	-9.96	1.07	1.09
UM0000674	-21.14	2.83	1.09
UM0000675	-41.65	0.39	-1.19
UM0000675	-3.48	3.84	-4.84
UM0000676	-12.17	3.04	21.33
UM0000677	-6.21	2.12	-9.91
UM0000678	-8.41	3.55	-1.09
UM0000679	-1.27	2.78	-11.46
UM0000680	-1.51	2.36	-16.86
UM0000681	-0.85	2.98	7.81
UM0000682	-26.42	4.36	10.66
UM0000683	-17.5	1.23	2.79
UM0000684	-0.01	1.65	-7.16
UM0000685	-43.13	0.81	-9
UM0000686	5.11	3.31	12.01
UM0000687	-4.92	2.7	8.02
UM0000688	-7.91	1.79	-8.54
UM0000689	-7	5.02	-17.24
UM0000690	-31.11	3.11	96.91
UM0000691	-20.29	-0.72	-12.44
UM0000692	-6.17	2.23	-44.81
UM0000693	-26.29	0.91	-13.94
UM0000694	-67.85	11.34	40.64
UM0000695	-55.38	-51.24	82.21
UM0000696	-13.47	-9.01	25.88
UM0000697	-40.98	13.73	5.37
UM0000698	-50.33	-133.02	4.49
UM0000699	7.26	1.32	-11.3
UM0000700	-22.65	-63.2	-16.45
UM0000701	-27.43	-11.65	7.61
UM0000702	-7.05	-191.29	1.76
UM0000703	-10.43	0.11	-15.78
UM0000704	-11.49	0.62	7.21
UM0000705	-6.53	-0.06	-25.65
UM0000706	-1.39	3.9	-5.09
UM0000707	-17.79	-2.44	47.64
UM0000708	-15.75	-0.55	21.89
UM0000709	-6.25	-231.58	3.47
UM0000710	-33.66	-24.36	5.93
UM0000711	-32.6	0.78	16
UM0000712	-17.54	-0.9	-1.77
UM0000713	-9.37	-0.66	1.04
UM0000714	3.73	4.89	-10.38
UM0000715	-9.05	-0.52	-2.5
UM0000716	4.09	-0.09	3.79
UM0000717	3.69	1.61	0.24
UM0000718	-14.27	-3.23	21.44
UM0000719	-0.48	-3.73	-27.42
UM0000720	-12.61	-77.34	-1.18
UM0000721	-18.13	3.74	2.87
UM0000722	-16.88	0.01	-6.82
UM0000723	-50.75	-8.35	-9.27
UM0000724	-3.02	-3.49	1.82
UM0000725	-20.21	0.63	2.46
UM0000726	-20.69	0.83	-1.13
UM0000727	2.69	2.75	-3.31
UM0000728	-28.04	-0.04	-1.97
UM0000729	-60.56	1.37	14.19
UM0000730	-31.8	8.34	21.71
UM0000731	-265.41	24.13	57.2
UM0000732	-92.68	31.72	8.27
UM0000733	-81.96	29.2	39.52
UM0000733	-46.84	24	24
UM0000734	-12.45	7.04	-24.17
UM0000735	-6.65	6.06	-3.56
UM0000736	-33.7	16.93	25.82
UM0000737	-73.6	22.53	21.35
UM0000738	6.39	3.86	-0.89
UM0000739	-7.39	2.68	-5.77
UM0000740	-3.8	0.9	-13.81
UM0000741	-8.91	3.65	-18.56
UM0000742	-11.14	0.64	3.46
UM0000743	-16.57	0.98	11.36
UM0000744	-19.59	0.3	-29.43
UM0000745	-19.31	1.24	-12.78
UM0000746	-22.34	3.76	-12.22
UM0000747	-41.18	7.24	28.8
UM0000748	-16.04	16.26	-23.72
UM0000749	-38.64	2.99	7.68
UM0000750	-8.29	1.21	-29.71
UM0000751	-0.91	4.81	-22.11
UM0000752	-4.79	-1.26	-13.55
UM0000753	-7.93	4.24	-17.61
UM0000754	0.38	4.69	-13.37
UM0000755	-7.81	4.33	-0.57
UM0000756	4.32	2.86	-0.59
UM0000757	-5.06	3.14	6.15
UM0000757	3.78	3.03	-9.1
UM0000758	-25.81	3.84	8.85
UM0000759	-7.23	3.53	-4.58
UM0000760	-15.44	0.45	-2.81
UM0000761	-4.43	2.29	-2.12
UM0000762	3.83	5.07	-7.98
UM0000763	-3.56	-1.84	-31.8
UM0000764	3.01	-1.52	-3.83
UM0000765	-2.31	4.67	-20
UM0000766	-13.23	0.5	-18.52
UM0000767	-65.01	5.99	10.43
UM0000768	-5.83	1.33	3.28
UM0000769	-13.01	-0.08	-0.16
UM0000770	-3.92	1.67	-26.59
UM0000771	-8.44	6.37	-3.67
UM0000772	-15.99	3.73	-10.7
UM0000773	-44.31	-2.4	-4.51
UM0000774	-48.64	-0.9	6.86
UM0000775	-43.29	19.76	5.81
UM0000776	-8.14	0.12	-11.77
UM0000777	29.81	64.12	69.55
UM0000778	-11.92	1.98	22.22
UM0000779	-18.24	-0.08	7.04
UM0000780	-22.44	1.38	-16.48
UM0000780	-18.84	2.62	19.11
UM0000781	-29.59	0.24	28.32
UM0000782	-28.12	1.44	-2.66
UM0000783	-2.06	1.21	-8.84
UM0000784	-30.47	3.24	-1.6
UM0000785	-36.92	2.29	-6.73
UM0000786	-6.57	4.55	-0.04
UM0000787	-30.01	4.75	0.04
UM0000788	-30.78	-0.5	17.86
UM0000789	-2.54	4.44	-8.58
UM0000790	-12.78	-0.04	5.52
UM0000791	-12.48	2.45	-9.71
UM0000792	-0.28	5.78	38.7
UM0000793	-9.31	4.17	12.08
UM0000794	18.29	4.54	34.13
UM0000795	-11.98	5.4	0.28
UM0000796	-2.53	-3.66	-28.41
UM0000797	-2.4	-1.27	-64.03
UM0000798	-15.94	-0.28	-49.99
UM0000799	-38.66	2.75	-6.72
UM0000799	-16.66	2.95	-21.14
UM0000799	-13.71	2.54	-25.55
UM0000800	-4.36	2.13	-23.77
UM0000801	-70.77	0.21	33.52
UM0000802	-67.38	0.37	21.29
UM0000803	-160.62	-0.66	92.79
UM0000804	-58.21	0.97	-3.29
UM0000805	-56.19	3.27	4.19
UM0000806	-21.11	0.07	-20.62
UM0000807	-27.93	0.44	3.87
UM0000808	-56.73	-0.11	21.91
UM0000809	-52.63	1.09	32.26
UM0000810	-35.13	1.37	17.61
UM0000811	-33.87	0.26	-2.73
UM0000812	-3.61	1.34	-20.11
UM0000813	-4.62	4.24	-22.1
UM0000814	2.12	1.52	-17.71
UM0000815	-25.99	-0.81	-3.77
UM0000816	0.37	2.03	-15.22
UM0000817	6.78	2.1	-15.24
UM0000818	-12.71	1.22	-19.42
UM0000819	-90.84	1.84	69.32
UM0000820	-62.11	-1.76	32.72
UM0000821	-12.33	5.36	3.51
UM0000822	-19.56	-1.67	-1.72
UM0000823	-27	7.07	10.45
UM0000824	-68.77	-0.35	53.15
UM0000825	-60.95	1.22	30.86
UM0000826	-51.92	1.59	64.89
UM0000827	-37.77	-0.14	-3.84
UM0000828	-7.47	0.05	-14.24
UM0000829	-10.93	2.77	-11.07
UM0000830	-43.17	-0.21	-0.7
UM0000831	-17.59	-0.8	-0.34
UM0000832	-4.33	-0.04	-15.59
UM0000833	-3.22	1.63	-23.28
UM0000834	-23.96	1.29	-1.29
UM0000835	-43.71	-0.48	1.52
UM0000836	-9.37	0.86	-25.13
UM0000837	-36.87	3.28	-0.88
UM0000838	-37.66	-4.22	1.71
UM0000839	-4.39	-0.45	-23.82
UM0000840	-18.22	0.66	-5.31
UM0000841	-11.38	2.44	-7.76
UM0000842	-20.97	2.41	11.9
UM0000843	-17.17	0.14	-3.01
UM0000844	-0.61	1.73	-24.15
UM0000845	-39	4.03	28.48
UM0000846	-1.27	-1.96	-46.22
UM0000847	-16.32	3.91	-4.46
UM0000848	-6.79	-1.08	-10.51
UM0000849	-54	-0.22	12.79
UM0000850	-62.95	7.78	1.97
UM0000851	-54.55	4.05	13.2
UM0000852	-18.21	0.91	-22.49
UM0000853	-30.28	1.08	-1.97
UM0000854	3.23	3.07	3.47
UM0000855	0.82	4.01	6.85
UM0000856	-4.75	1.68	-28.03
UM0000857	-36.13	-0.24	9.28
UM0000858	-30.89	0.15	-4.24
UM0000859	-14.81	0.51	-10.63
UM0000860	-19.72	0.51	-11.33
UM0000861	-4.41	-0.22	-12.16
UM0000862	-7.41	1.65	-4.66
UM0000863	-27.57	0.59	-3.77
UM0000864	-18.51	3.47	14.34
UM0000865	-5.59	-1.68	-0.93
UM0000866	-26.83	3.19	7.52
UM0000867	-27.23	1.54	-1.16
UM0000868	10.83	2.76	3.88
UM0000869	-19.99	-1.35	0.93
UM0000870	-4.92	0.39	-4.85
UM0000871	-16.96	1.07	-9.72
UM0000872	-12.66	1.53	19.73
UM0000872	7.16	2.02	-24.08
UM0000873	-6.46	2.85	-9.21
UM0000874	-22.2	-0.1	8.31
UM0000875	-14.02	2.11	-4.96
UM0000876	-7.31	1.95	-2.06
UM0000877	-1.84	-14.46	9.97
UM0000878	0.8	1.19	0.2
UM0000879	-33.3	6.01	3.59
UM0000880	-12.15	-0.68	-8.95
UM0000881	-15.72	0.51	18.52
UM0000882	-9.05	3.15	14.06
UM0000883	-28.3	9.43	-1.71
UM0000884	-12.1	4.74	21.49
UM0000885	-12.7	2.76	6.74
UM0000886	-25.08	-15.7	-8.44
UM0000887	6.31	0.27	18.87
UM0000888	-34.51	1.87	32.85
UM0000889	-18	0.78	14.15
UM0000890	-29.43	1.46	-0.2
UM0000891	-33.88	2.26	40.41
UM0000892	-2.01	2.48	-3.46
UM0000893	-48.22	2.7	20.63
UM0000894	-21.87	3.32	4.87
UM0000895	-5.95	0.56	10.31
UM0000896	-4.1	2.9	-3.27
UM0000897	-7.54	2.84	-16.25
UM0000898	-8.33	3.39	20.74
UM0000899	-7.11	4.72	17.94
UM0000900	-44.11	1.43	30.88
UM0000900	-33.94	0.94	14.38
UM0000901	-29.53	2.31	28.53
UM0000902	-1.04	2.78	-6.01
UM0000903	-1.33	1.99	10.93
UM0000904	-23.87	2.36	10.66
UM0000905	-5.3	4.48	2.69
UM0000906	-12.57	3.77	0.59
UM0000907	2.63	2.95	-25.32
UM0000908	4.17	2.1	5.15
UM0000909	-2.02	5.75	-0.44
UM0000910	-11.58	4.3	11.65
UM0000911	-7.35	3.69	-5.09
UM0000912	-1.6	4.97	-10.73
UM0000913	-6.35	4.1	16.94
UM0000914	6.72	2.69	12.97
UM0000915	25.28	4.26	6.36
UM0000916	-10.99	4.16	-8.68
UM0000917	-7.45	-0.83	2.59
UM0000917	0.56	0.01	-7.43
UM0000918	-7.78	-0.39	14.54
UM0000919	-9.12	0.09	21.55
UM0000920	-15.66	1.02	-3.75
UM0000921	-11.23	0.92	16.07
UM0000922	-34.54	0.15	17.25
UM0000923	-37.06	0.89	12.24
UM0000924	-15.32	5.3	3.75
UM0000925	2.37	4.63	6.38
UM0000926	0.59	5.12	-14.03
UM0000927	-19.02	3.66	1.34
UM0000927	8.62	5.42	0.73
UM0000928	-30.74	2.77	14.4
UM0000929	1.15	0.32	-14.61
UM0000930	-50.89	0.67	-26.9
UM0000930	-12.12	3.48	0.01
UM0000931	29.32	4.88	65.68
UM0000932	-34.07	1.08	-19.47
UM0000932	-10.17	2.69	3.83
UM0000933	-6.52	0.74	-3.17
UM0000934	-6.94	4.61	-22.55
UM0000934	-4.32	3.81	0.72
UM0000935	-15.2	2.98	-20.11
UM0000936	-15.68	4.51	-0.01
UM0000937	-30.95	4.45	6.58
UM0000938	-38.76	5.73	3.64
UM0000939	-9.01	2.69	-6.11
UM0000940	0.74	4.25	7.01
UM0000941	-46.36	3.51	-2.25
UM0000941	-28.97	5.39	-0.5
UM0000942	-10.33	4.85	32.1
UM0000943	-7.82	3.61	-5.68
UM0000944	-3.87	4.85	-17.56
UM0000945	-17.55	4.1	-2.51
UM0000945	2.36	4.61	-13.42
UM0000946	-17.69	0.24	18.99
UM0000946	-14.74	2.64	-6.3
UM0000947	-105.61	1.68	87.03
UM0000948	-118.51	2.77	50.68
UM0000949	-24.01	5.29	-9.01
UM0000950	-33.71	2.23	13.45
UM0000951	-3.66	2.15	-3.53
UM0000952	-4.5	2.79	-4.96
UM0000953	-18.67	5.34	18.29
UM0000954	-1.29	1.19	9.51
UM0000955	3.01	5.43	0.88
UM0000956	-2.1	3.26	-16.87
UM0000957	-31.59	3.58	-15.5
UM0000958	-63.67	4.15	27.12
UM0000959	-38.3	6.31	-3.08
UM0000960	-16.14	3.4	-8.78
UM0000961	-27.49	6.02	20.25
UM0000962	-7.78	2.35	0.95
UM0000963	0.1	0.98	-1.08
UM0000964	-6.1	-0.22	-0.99
UM0000964	11.42	4.5	-3.39
UM0000965	-124.07	31.33	33.38
UM0000966	-89.85	34.66	23.14
UM0000967	-78.53	27.69	42.49
UM0000968	-38.78	0.65	8.51
UM0000968	-37.86	3.85	6.84
UM0000969	-16.12	2.35	-0.95
UM0000969	2.07	0.32	-14.68
UM0000970	-16.49	-32.4	-1.27
UM0000971	0.92	3.18	-3.57
UM0000972	3.86	3.04	15.16
UM0000973	-14.89	0.98	2.76
UM0000974	-42.45	3.78	33.17
UM0000975	-23.14	1.1	4.18
UM0000976	-40.26	-17.84	17.17
UM0000977	-0.95	3.83	-23
UM0000978	-19.69	-7.42	12.07
UM0000979	-7.91	2.9	-3.27
UM0000980	-13.56	3.14	15.91
UM0000981	-21.48	2.64	0.28
UM0000982	-6.26	0.74	-10.48
UM0000983	-19.04	2.04	23.1
UM0000984	-20.73	1.73	-10.02
UM0000985	-22.11	3.74	4.75
UM0000986	-26.46	1.34	15.17
UM0000987	-35.76	-14.29	30.82
UM0000988	1.7	0.6	-2.86
UM0000989	-5.66	-60.34	-10.59
UM0000990	1.41	0.64	0.34
UM0000991	-5.48	2.03	9.35
UM0000992	-9.59	3.7	8.87
UM0000993	-0.47	-1.08	-5.63
UM0000994	-11.13	0.13	10.59
UM0000995	-15.26	0.09	7.72
UM0000996	-8.49	-1.57	8.61
UM0000997	-2.23	0.9	0.16
UM0000998	-11.8	1.41	6.18
UM0000999	-6.05	2.23	-9.96
UM0001000	-23.28	3.8	11.84
UM0001001	-1.58	2.9	-4.96
UM0001002	-4.71	2.31	-7.39
UM0001003	-59.64	1.37	97.41
UM0001004	1.93	0.71	25.39
UM0001005	32.93	1.04	32.24
UM0001006	-11.97	-0.27	19.73
UM0001007	-12.7	0.93	33.34
UM0001008	-3.12	2.05	-14.63
UM0001009	-23.74	2.49	-0.19
UM0001010	-0.6	2.06	-5.34
UM0001011	-20.13	0.78	4.86
UM0001012	-6.23	3.06	-12.81
UM0001013	-6.33	2.76	0.19
UM0001014	-21.09	-0.09	4.25
UM0001015	-8.77	2.34	-21.79
UM0001016	2.36	2.06	-4.43
UM0001017	-10.15	5.06	-3.46
UM0001018	-16.03	0.54	-3.98
UM0001019	4.66	-0.9	3.66
UM0001020	-7.39	-0.9	1.72
UM0001021	-1.15	4.36	-10.22
UM0001022	-12.53	0.09	7.57
UM0001023	-10.48	1.29	-19.92
UM0001024	-1.45	3.65	-3.08
UM0001025	-9.87	-0.14	5.93
UM0001026	-31.7	-0.92	33.57
UM0001027	-11.14	0.69	-2.22
UM0001028	-16.69	1.94	-2.94
UM0001029	-20.81	0.87	15.44
UM0001030	-28.75	4.41	31.5
UM0001031	-9.41	2.5	11.57
UM0001032	-9.33	1.75	16.43
UM0001033	-13.37	2.28	2.73
UM0001034	-27.31	-109.49	14.48
UM0001035	-5.8	0.74	-6.16
UM0001036	-5.1	0.78	-10.32
UM0001037	-8.87	1.87	13.26
UM0001038	-16.44	1.92	-5
UM0001039	-8.48	1.67	-16.63
UM0001040	-1.65	4.55	9.54
UM0001041	-0.46	2.8	13.12
UM0001042	-19.88	1.05	4.29
UM0001043	-44.56	0.82	34.4
UM0001044	-26.79	6.12	13.99
UM0001045	-0.58	2.42	18.69
UM0001046	-39.13	8.25	-3.51
UM0001047	-9.63	3.41	-10.14
UM0001048	-9.72	4.17	-1.66
UM0001049	-18.09	-0.75	12.61
UM0001050	-46.61	19.41	25.25
UM0001051	-6.51	3.29	20.67
UM0001052	-34.96	4	16.25
UM0001053	7.47	2.56	31.72
UM0001054	0.33	1.25	37.83
UM0001055	3.86	3.88	6.49
UM0001056	5.2	2.93	-10.91
UM0001057	-13.6	3.39	-12.11
UM0001058	0.47	4.95	4.66
UM0001059	-26.88	3.15	10.4
UM0001060	-28.05	-0.71	-7.06
UM0001061	-4.12	-0.04	-23.67
UM0001062	47.31	3.34	48.59
UM0001063	-8.96	-0.17	-11.15
UM0001064	-16.15	0.82	-19.69
UM0001064	-11.85	0.95	-18.37
UM0001065	-2.73	0.21	15.92
UM0001066	-39.36	0.77	0.04
UM0001067	-10.06	1.05	-18.61
UM0001068	-19.86	2.66	-25.88
UM0001069	-16.92	-1.41	-15.87
UM0001070	-4.27	0.05	-30.9
UM0001071	-7.54	2.01	12.11
UM0001072	-2.07	3.7	0.2
UM0001073	-21.3	0.71	5.06
UM0001074	-7.14	3.46	-14
UM0001075	2.14	1.27	-10.32
UM0001076	5.49	4.2	7.01
UM0001077	1.37	2.06	-31.09
UM0001078	-16.07	-19.66	11.82
UM0001079	-4.21	0.02	9.12
UM0001080	14.96	2.89	-4.41
UM0001081	-12.92	0.81	-0.28
UM0001082	-1.39	2.21	-0.48
UM0001083	-25.8	1.84	-12.23
UM0001084	-8.76	-3.1	-8.66
UM0001085	-12.81	4.7	-0.18
UM0001086	-18.55	-1.21	-4.66
UM0001087	-29.51	-0.24	-19.6
UM0001088	-17.58	-1.26	-29.41
UM0001089	-16.58	0.9	2.18
UM0001090	-1.71	5.38	-1.24
UM0001091	-50.63	6.51	-1.8
UM0001092	-31.16	-1.24	-4.57
UM0001093	-0.05	3.64	-12.18
UM0001094	-16.77	3.15	-13.03
UM0001095	-27.49	4.02	-17.59
UM0001096	-33.63	2.69	0.63
UM0001097	-15.71	-682.57	-0.28
UM0001098	2.95	-9.44	15.45
UM0001099	-15.57	-23.38	-26.16
UM0001100	-18.42	1.81	-30.06
UM0001101	-3.68	2.54	0.83
UM0001102	-8.18	0.74	-36.85
UM0001103	-12.97	1.67	-42.63
UM0001104	-7.93	2.27	-17
UM0001105	-1.33	3.77	-9.33
UM0001106	-13.75	3.1	-8.44
UM0001107	8.92	2.15	19.29
UM0001108	-18.08	2.38	-1.63
UM0001109	-9.76	2.17	-34.6
UM0001110	-7.97	2.29	-9.23
UM0001111	-8.37	4.53	10.89
UM0001112	-4.83	1.1	-10.53
UM0001113	-4.52	2.42	-16.09
UM0001114	-10.72	4.95	3.36
UM0001115	-6.86	6.24	-1.95
UM0001115	0.8	3.34	-8.96
UM0001115	2.58	1.39	-0.37
UM0001116	-27.85	3.14	-4.71
UM0001117	-8.91	3.2	-13.97
UM0001118	-9.28	3.31	-5.75
UM0001119	-33.24	3.62	29.54
UM0001120	-25.92	1.9	-16.49
UM0001121	-7.78	2.45	0.68
UM0001122	-10.92	3.86	-10.38
UM0001123	-6.36	-0.19	-11.36
UM0001124	-3.95	-0.61	-18.01
UM0001125	-7.52	0.23	-8.84
UM0001126	-7.05	0.61	-9.88
UM0001127	-18.08	0.01	25.46
UM0001128	-11.47	-0.39	-4.47
UM0001129	-11.47	-0.07	-3.01
UM0001130	1.65	1.89	-21.07
UM0001131	-13.33	-0.35	-13.28
UM0001132	-13.49	0.18	-26.98
UM0001133	-6.78	0.88	-13.65
UM0001134	-1.27	-0.02	-15.48
UM0001135	-21.73	0.79	19.98
UM0001136	-23.54	0.46	-9.5
UM0001137	-13.52	1.89	17.54
UM0001138	24.84	-0.27	60.11
UM0001139	-32.65	0.58	4.01
UM0001140	-12.39	2.33	0.69
UM0001141	-11.6	2.27	-8.66
UM0001142	-0.76	4.19	0.57
UM0001143	-18.26	2.79	17.99
UM0001144	-10.85	0.32	5.21
UM0001145	-81.44	0.85	50.06
UM0001146	-124.67	1.48	62.14
UM0001147	-14.4	2.06	10.34
UM0001148	-26.39	0.52	3.52
UM0001149	-2.24	1.41	5.19
UM0001150	-13.34	-1.26	-0.63
UM0001151	-0.91	-0.2	-5.34
UM0001152	-16.75	0.06	11.24
UM0001153	-41.52	0.9	12.5
UM0001154	-35.07	1.19	-0.04
UM0001155	-30.18	1.06	21.11
UM0001156	-12.02	10.2	7.13
UM0001157	1.08	-3.91	12.43
UM0001158	-17.6	6.19	-8.73
UM0001159	-4.46	-3.39	-10.04
UM0001160	5.84	5.41	11.42
UM0001161	5.23	4.11	7.9
UM0001162	-4.38	4.63	2.44
UM0001163	-15.07	1.59	7.27
UM0001164	8.61	0.67	4.82
UM0001165	-18.67	0.06	-27.11
UM0001166	-6.13	1.46	-12.49
UM0001167	-15	1.01	-13.39
UM0001168	-7.69	1.29	-4.53
UM0001169	-15.96	0.65	19.96
UM0001170	-40.77	1.4	3.48
UM0001171	-8.02	2.75	-8.8
UM0001172	-35.95	1.34	26.03
UM0001173	-12.08	5.22	2.51
UM0001174	6.39	1.61	-9.72
UM0001175	-14.54	-2.39	2.92
UM0001176	-5.03	2.39	-12.09
UM0001177	-7.18	1.88	-4.01
UM0001178	-8.68	0.38	-12.22
UM0001179	-20.44	2.11	16.38
UM0001180	-37.76	3.8	24.26
UM0001181	1.63	-2.42	-7.45
UM0001182	-27.35	-0.71	-17.67
UM0001183	-23.78	0.1	-15.72
UM0001184	-21.34	0.04	-12.67
UM0001185	-9.37	-3.34	-20.68
UM0001186	-10.12	3.02	1.27
UM0001187	-95.62	45.12	38.86
UM0001188	-9.28	4.95	-4
UM0001189	-41.92	4.93	-12.08
UM0001190	-21.08	2.54	-14.32
UM0001191	-10.78	-38.74	-20.17
UM0001192	9.09	19.74	10.95
UM0001193	-4.36	1.57	22.05
UM0001194	-5.63	-4.72	-18.96
UM0001195	-17.32	5.41	20.27
UM0001196	8.2	5.68	9.62
UM0001197	-21.71	-0.22	-2.05
UM0001198	-14.47	-2.09	-6.1
UM0001199	-59.61	4.31	28.11
UM0001200	-45.42	8.69	13.7
UM0001201	-13.79	2.7	-11.51
UM0001202	-8.41	4.34	2.44
UM0001203	-18.55	6.61	2.77
UM0001204	-4.67	1.75	2.05
UM0001205	6.4	7.22	-1.37
UM0001206	-22.01	0.33	-5.3
UM0001207	1.89	1.63	-15.01
UM0001208	-5.49	2.01	-19.09
UM0001209	-29.66	-0.69	7.82
UM0001210	-0.94	1.75	2.16
UM0001211	-13.12	1.3	-18.18
UM0001212	-16.99	4.1	0.23
UM0001213	-22.2	-8.41	-1.89
UM0001214	-31.56	3.34	27.77
UM0001215	-10.61	2.6	-3.51
UM0001216	-67.14	-237.88	25.11
UM0001217	-25.49	-48.62	-0.23
UM0001218	-13.63	-13.95	-3.24
UM0001219	-33.93	-6.84	23.5
UM0001220	-13.77	17.62	9.97
UM0001221	-30.85	1.45	1.8
UM0001222	-37.9	20.05	14.14
UM0001223	-77.51	34.53	63.36
UM0001224	-25.41	2.09	23.39
UM0001225	-5.82	16.76	20.02
UM0001226	-4.58	0.15	-4.7
UM0001227	-11.02	-0.13	-8.88
UM0001228	-100.44	11.99	43.63
UM0001229	-26.74	-26.96	-13.76
UM0001230	-18.79	1.87	-22.9
UM0001231	-4.12	2.82	-25.7
UM0001232	-11	2.2	6.74
UM0001233	-10.41	0.58	18.33
UM0001234	-15.37	1.2	-18.3
UM0001235	-3.74	1.97	-19.94
UM0001236	-45	3.31	6.65
UM0001237	-2.22	3.44	3.6
UM0001238	-34.68	3.47	-2.56
UM0001239	-3.86	1.66	-28.16
UM0001240	-29.87	13.94	46.88
UM0001241	-18.26	15.54	2.28
UM0001242	-6.91	2.94	-4.85
UM0001243	-8.82	24.9	75.4
UM0001244	-7.89	2.69	-2.6
UM0001245	-28.17	4.22	3.42
UM0001246	-14.25	1.97	-9.22
UM0001247	-8.69	3.77	-1.24
UM0001248	3.93	4.24	-16.14
UM0001249	-37.15	1.58	-9.07
UM0001250	-18.43	1.65	5.72
UM0001251	-30.63	2.39	41.2
UM0001252	-3.12	5.59	-11.59
UM0001253	0.65	1.8	-28.58
UM0001254	-4.82	3	1.4
UM0001255	-22.36	3.09	9.81
UM0001256	-2.51	1.77	-20.66
UM0001257	-9.14	4.66	13.21
UM0001258	-4.53	1.17	-3.56
UM0001259	-7.83	4.84	-4.94
UM0001260	-16.72	4.64	10.68
UM0001261	-18.25	0.42	1.18
UM0001262	-22.78	4.45	9.76
UM0001263	-3.04	4.51	29.32
UM0001264	0.64	2.76	-10.39
UM0001265	-9.53	3.4	-7.05
UM0001266	-1.71	4.61	2.2
UM0001267	-22.8	-6.99	5.36
UM0001268	-19.11	0.51	-36.12
UM0001269	-49.16	1.86	24.79
UM0001269	-25.86	1.89	-19.06
UM0001270	-91.44	-88	26.37
UM0001271	-25.45	4.34	-0.51
UM0001271	-22.2	0.2	4.62
UM0001272	-9.54	1.04	-11.3
UM0001273	-4.17	2.21	-42.4
UM0001274	4.81	-0.36	-35.78
UM0001275	-5.55	0.44	-12.9
UM0001276	-32.46	1.2	-1.5
UM0001277	-6.63	2.32	8.82
UM0001278	1.11	1.02	2.86
UM0001279	-139.87	-45.23	64.57
UM0001280	-4.65	3.84	-10.66
UM0001281	-10.2	1.24	4.22
UM0001282	1.89	2.83	-13.66
UM0001283	-7.67	4.11	5.43
UM0001284	-8.46	1.29	-2.34
UM0001285	-8.67	2.13	-4.98
UM0001286	-12.72	3.54	4.41
UM0001287	1.76	2.25	4.21
UM0001288	5.35	2.68	-13.5
UM0001289	-4.37	2.78	10.66
UM0001290	-10.41	2.43	-10.29
UM0001291	-14.51	3.76	-4.76
UM0001292	0.27	4.97	3.53
UM0001293	-6.49	2.58	-0.88
UM0001294	-3.73	-0.31	4.54
UM0001295	-5.5	3.1	-13.86
UM0001296	-24.75	-12.34	2.28
UM0001297	-9.88	8.01	18.05
UM0001298	-8.5	2.93	-8.96
UM0001299	-5.7	4.64	-8.08
UM0001299	4.74	4.04	-12.82
UM0001300	5.69	4.53	12.07
UM0001301	-10.28	4.37	5.27
UM0001302	-6.02	-0.17	5.06
UM0001303	-3.35	1.97	0.28
UM0001303	3.98	2.48	-14.3
UM0001304	-11.98	1.88	-18.1
UM0001305	-9.71	-0.41	23.46
UM0001306	1.12	-0.32	-1.18
UM0001307	-3.34	3.87	11.6
UM0001308	-2.85	-37.69	-2.58
UM0001309	-20.45	1.49	-14.97
UM0001310	-27.58	-3.25	1.99
UM0001311	-19.59	-8.22	20.52
UM0001312	-34.43	-102.87	25.7
UM0001313	-20.04	2.3	18.7
UM0001314	-24.74	-4.01	8.19
UM0001315	1.79	-5.12	6.07
UM0001316	-7.85	-6.15	-16.72
UM0001317	-0.29	0.91	-15.74
UM0001318	-10.61	-1.96	-15.85
UM0001319	-36.17	-84.89	12.72
UM0001320	-10.28	2.65	0.07
UM0001321	59.13	-6.48	94.02
UM0001322	-34.45	-20.52	19.4
UM0001323	-36.68	-4.87	-8.23
UM0001324	-21.53	-0.64	-28.6
UM0001325	-18.92	1.67	15.03
UM0001326	-6.49	3.5	1.53
UM0001327	-3.36	-4.27	-47.73
UM0001328	-3.48	6.15	-2.85
UM0001329	-40.21	5.57	22.02
UM0001330	3.88	-1.82	6.85
UM0001331	-0.72	3.12	-9.32
UM0001332	-21.7	7.33	35.61
UM0001333	-35.19	26.31	-4.12
UM0001334	-1.86	0.37	5.44
UM0001335	4.92	-0.18	2.1
UM0001336	-33.12	7.38	7.45
UM0001337	-33.96	7.37	1.5
UM0001338	-16.05	12.41	-17.89
UM0001339	0.01	-1.16	29.08
UM0001339	12.6	2.71	20.04
UM0001340	-5.99	-279.58	6.83
UM0001341	-0.22	1.48	-29.9
UM0001342	-3.8	1.43	-11.79
UM0001343	9.87	2.81	-0.83
UM0001344	-6.11	1.7	16.38
UM0001345	-2.99	2.77	-4.55
UM0001346	-10.72	1.7	-3.5
UM0001347	-7.14	-5.86	0.83
UM0001348	-6.99	1.05	-21.63
UM0001349	-8.53	4.8	13.08
UM0001350	-10.44	-80.15	2.24
UM0001351	-11.39	-0.08	47.33
UM0001352	-9.87	-3.04	-17.55
UM0001353	-10.33	0.68	18.61
UM0001354	-15.25	0.15	-0.92
UM0001355	-8.45	5.82	9.04
UM0001356	-16.47	0.46	2.9
UM0001357	-5.43	0.99	1.73
UM0001358	-9.19	0.6	-12.46
UM0001359	-1.34	0.95	-2.75
UM0001360	-1.62	1.22	0.92
UM0001361	-9.32	-5.52	11.23
UM0001362	-12.1	-22.22	27.87
UM0001363	-22.1	-17.02	29.45
UM0001364	-10.2	1.14	-3.52
UM0001365	-7.34	1.24	8.03
UM0001366	-27.32	-1.29	10.79
UM0001367	-1.56	0.56	-2.38
UM0001368	1.48	-0.24	24.63
UM0001369	-2.05	-0.41	-23.11
UM0001370	-5.58	-0.99	-29.45
UM0001371	6.55	5.01	1.24
UM0001372	-18.37	1.97	-0.58
UM0001372	-9.28	3.05	0.27
UM0001373	-8.4	2.56	1.68
UM0001374	-27.49	14.52	3.86
UM0001375	-10.18	4.48	15.35
UM0001376	-34.71	4.37	-13.67
UM0001377	-13.88	4.05	14.84
UM0001378	-6.71	2.44	-18.7
UM0001379	-12.14	4.03	9.56
UM0001380	-11.16	3.96	11.69
UM0001381	-8.88	5.26	10.98
UM0001382	-45.73	1.31	10.95
UM0001383	-16.99	-1.14	-3.5
UM0001384	-17.44	4.89	-2.2
UM0001385	-34.19	6.64	38.75
UM0001386	-18.42	4.92	30.99
UM0001387	-9.7	1.94	4.91
UM0001388	-5.45	3.17	-12.94
UM0001389	1.24	3.97	-9.41
UM0001390	-2.08	2.41	28.28
UM0001391	-4.15	3.39	-3.93
UM0001392	-1.97	-1.23	1.78
UM0001393	-40.15	8.4	21.13
UM0001394	0.85	3.49	-1.85
UM0001395	-18.56	2.72	0.59
UM0001396	-11.23	2.93	-6.03
UM0001397	-6.12	-1.09	-16.38
UM0001398	-35.31	0.57	29.85
UM0001399	-18.18	1.6	-15.46
UM0001400	-0.85	-0.27	-21.34
UM0001401	-0.25	0.65	-12.53
UM0001402	-2.75	0.6	-0.07
UM0001403	-4.69	0.27	2.27
UM0001404	9.41	-0.61	-11.12
UM0001405	47.25	-0.56	50.03
UM0001406	-33.07	-0.89	23.93
UM0001407	-12.08	0.65	20.34
UM0001408	-20.05	0.81	-15.77
UM0001409	-15.53	1.49	-2.65
UM0001410	0.22	-0.21	-2.27
UM0001411	-100.71	-137.73	50.23
UM0001412	-1.96	-166.9	12.08
UM0001413	-15.5	0.73	4.56
UM0001414	-114.89	-109.64	43.82
UM0001415	-16.15	1.07	7.45
UM0001416	-18.65	1.23	-14.83
UM0001417	-3.8	2.3	-17.7
UM0001418	1.14	1.03	-4.01
UM0001419	-52.97	8.9	-4.92
UM0001420	-13.51	1.26	9.88
UM0001421	-2.43	1.61	6.08
UM0001422	-6.64	-3.65	-1.54
UM0001423	-2.3	0.44	10.13
UM0001424	-75.05	0.89	25.42
UM0001425	-33.73	3.72	13.16
UM0001426	-4.38	1.21	3.84
UM0001427	0.56	1.9	5.17
UM0001428	-16.79	0.54	3.7
UM0001429	-14.33	2.47	4.29
UM0001430	-28.45	1.91	-14.75
UM0001431	-8.44	2.05	24.38
UM0001432	-31.28	0.99	-11.56
UM0001433	-12.69	1.77	10.07
UM0001434	-2.24	2.67	17.16
UM0001435	-9.96	2.98	-14.06
UM0001436	-6.52	4.44	-2.14
UM0001437	-22.95	1.58	18.05
UM0001438	-6.5	2.1	5.46
UM0001439	-13.99	3.26	2.6
UM0001440	-3.66	1.98	-3.41
UM0001441	-8.95	2.37	9.47
UM0001442	-9.49	0.87	-22.21
UM0001443	-4.89	2.43	-4.41
UM0001444	-5.78	1.43	2.14
UM0001445	1.43	4.48	-18.36
UM0001446	-10.28	1.67	1.63
UM0001447	-19.26	3	12.87
UM0001448	-9.43	2.96	13.8
UM0001449	-3.64	2.37	11.52
UM0001450	4.29	3.78	-3.95
UM0001451	-5.38	-0.03	-15.71
UM0001452	-1.18	2.65	-12.52
UM0001453	-41.43	1.53	9.66
UM0001454	-25.45	1.87	30.34
UM0001455	-45.37	5.2	0.66
UM0001456	-33.85	2.86	47.89
UM0001457	-78.9	3.92	32.78
UM0001458	10.92	3.87	26.16
UM0001459	-23.34	4.19	-0.54
UM0001460	-39.78	2.37	-7.28
UM0001461	-30.64	15.11	0.54
UM0001462	-22.57	-0.02	11.14
UM0001463	-5.39	3.42	3.24
UM0001464	-9.69	3.38	8.59
UM0001465	-43.23	2.03	34.33
UM0001466	-22.83	4.63	-5.77
UM0001467	-9.47	3.05	-0.89
UM0001468	-4.81	3.78	-10.88
UM0001468	-3.88	2.91	9.38
UM0001468	7.33	4.72	-3.88
UM0001469	7.7	0.26	-17.84
UM0001470	-15.84	-26.95	-15.57
UM0001471	-8.95	3.37	-4.99
UM0001472	-9.17	2.48	2.56
UM0001473	-1.29	7.4	5.65
UM0001474	-1.68	-2.76	-25.42
UM0001475	-134.11	36.26	14.31
UM0001476	-23.73	0.57	-16
UM0001477	-20.51	-1.9	-14.14
UM0001478	-41.49	0.73	-7.4
UM0001479	-5.13	0.04	-22.29
UM0001480	-22.53	1.28	-26.88
UM0001481	2.41	2.79	-13.22
UM0001482	-4.91	0.7	-13.87
UM0001483	1.48	-39.61	5.96
UM0001484	-7.84	0.5	-17.65
UM0001485	-9.22	0.45	-15.49
UM0001486	-6.99	1.43	5.8
UM0001487	48.76	0.93	31.72
UM0001488	-8.46	0.38	-17.22
UM0001489	-12.88	1.38	5.56
UM0001490	-24.57	2.58	0
UM0001491	17.38	-124.96	7.35
UM0001492	-29.79	2.56	32.25
UM0001493	-4.84	3.62	-0.41
UM0001494	0.98	3.95	-18.42
UM0001495	-4.96	3.04	-0.07
UM0001496	0.27	24.48	50.67
UM0001497	-11.34	2.49	-2.62
UM0001498	-34.5	4.35	-1.97
UM0001499	-26.1	0.99	-0.49
UM0001500	-40.75	1.86	24.1
UM0001501	-22.41	3.27	-1.8
UM0001502	-4.28	3.92	-6.66
UM0001503	-28.45	3.81	18.75
UM0001504	-21.99	2.16	-8.91
UM0001505	-15.79	2.94	-2.22
UM0001506	-28.61	4.62	5.19
UM0001507	-9.87	0.33	-1.81
UM0001508	-4.42	-0.4	-5.27
UM0001509	-46.18	-1.33	5.98
UM0001510	-22.88	0.83	24.34
UM0001511	-19.67	0.74	22.28
UM0001512	-16.4	-0.51	-3.38
UM0001513	-35.52	1.18	19.4
UM0001514	-18.62	1.75	-8.85
UM0001515	-13.71	-142.67	-39.44
UM0001516	-19.64	-0.18	-39.8
UM0001517	-56.54	0.55	60.33
UM0001518	-12.69	1.22	-0.16
UM0001519	-27.01	0.25	-16.98
UM0001520	-39.7	-0.18	12.89
UM0001521	-9.65	0.78	0.08
UM0001522	-25.29	-22.02	-15.46
UM0001523	-13.48	-13.03	-0.85
UM0001524	-20.98	-0.03	9.06
UM0001525	-12.99	1.35	-12.14
UM0001526	-40.33	-0.85	0.95
UM0001527	-26.88	-4.68	3.86
UM0001528	-16.08	0.53	-21.05
UM0001529	-33.84	2.21	0.85
UM0001530	-20.7	2.71	-16.2
UM0001531	-39.5	-28.63	21.98
UM0001532	-21.2	-9.3	1.29
UM0001533	-25.37	0.07	-9.35
UM0001534	-22.36	2.86	-2.32
UM0001535	-20.59	1.11	-4.69
UM0001536	-9.61	0.58	-13.96
UM0001537	-49.51	0.13	-15.68
UM0001538	-50.26	3.03	-1.29
UM0001539	-44.84	0.75	0.44
UM0001540	-54.52	-6.11	11.89
UM0001541	-55.81	2.74	15.17
UM0001542	-25.31	1.57	-10.74
UM0001543	-12.21	1.99	29.18
UM0001544	-19.97	0.02	-6.03
UM0001545	-9.91	-0.15	-9.34
UM0001546	4.07	3.43	-8.33
UM0001547	-7.87	3.12	16
UM0001548	-11.08	0.85	18.94
UM0001549	-9.11	1.65	7.46
UM0001550	-9.78	2.15	-1.31
UM0001551	-4.32	2.21	8.98
UM0001552	-37.57	0.71	-2.82
UM0001553	-3.31	-28.53	16.25
UM0001554	-2	3.16	17.21
UM0001554	-1.72	1.94	-5.06
UM0001555	0.38	1.68	8.15
UM0001556	3.28	-1.4	14.98
UM0001557	-9.45	1.01	-11.83
UM0001558	-14.92	0.47	-11.76
UM0001559	-12.39	5.26	-17.29
UM0001560	0.78	0.4	-8.84
UM0001561	-1.44	1.97	-12.38
UM0001562	-8.14	0.25	-1.53
UM0001563	-8.28	-0.4	-20.75
UM0001564	-10.54	0.15	-15.63
UM0001565	0.45	1.34	-11.64
UM0001566	-0.38	-0.53	-30.81
UM0001567	-11.19	-2.76	-8.86
UM0001568	-16.11	0.23	-24.81
UM0001569	-9.9	0.74	-25.1
UM0001570	-11.02	0.36	10.48
UM0001571	-20.63	1.12	3.67
UM0001571	-3.78	-0.8	-7.46
UM0001571	0.94	2.42	-0.71
UM0001572	6.17	0.32	16.43
UM0001573	-7.05	1.86	6
UM0001574	-11.87	0.79	-10.9
UM0001575	-26.63	3.39	-10.65
UM0001576	-31.39	4.18	-4.77
UM0001577	-11.21	4.1	11.96
UM0001577	-7.31	2.94	-17.04
UM0001578	-9.01	4.42	22.8
UM0001578	5.2	1.81	-9.87
UM0001579	-21.57	2.09	-10.2
UM0001580	-35.19	3.1	4.45
UM0001581	-19.52	3.85	-1.59
UM0001582	1.46	0.16	-23.27
UM0001583	-6.3	-0.09	-18.93
UM0001583	2.82	3.58	16.16
UM0001584	-21.86	1.06	-8.41
UM0001585	-20.55	0.25	-8.15
UM0001586	-12.26	12	-15.07
UM0001587	-20.19	-0.26	-15.61
UM0001588	-10.74	-0.7	-11.04
UM0001589	4.62	20.57	19.26
UM0001590	-17.91	1.82	-0.94
UM0001591	-4.66	-0.53	-0.3
UM0001592	-28.02	1.52	11.12
UM0001593	-17.18	1.54	18.95
UM0001594	-24.04	1.67	5.75
UM0001595	-30.17	0.16	2.93
UM0001596	1.44	1.56	-0.08
UM0001597	-12.62	0.33	20.97
UM0001598	-20.88	1.39	-11.77
UM0001599	-13.61	-0.12	22.63
UM0001600	1.95	1.3	7.06
UM0001601	-0.16	0.84	-6.28
UM0001602	-6.5	1.81	7.68
UM0001603	-28.96	0.51	-13.76
UM0001604	-3.2	2.32	8.68
UM0001605	10.3	1.43	-4.61
UM0001606	5.12	-0.13	-11.82
UM0001607	-12.04	0.48	6.13
UM0001608	-4.83	1.95	-5.76
UM0001609	-14.01	-0.7	-20.15
UM0001610	-18.27	1.22	-28.05
UM0001611	-11.68	1.63	-22.76
UM0001612	-12.74	5.7	-14.33
UM0001613	-25.79	2.92	-6.89
UM0001614	-10.18	0.6	8.02
UM0001615	-7.35	1.88	-3.96
UM0001616	-28.09	2.62	-3.95
UM0001617	-44.35	1.82	-13.3
UM0001618	-6.85	2.46	-18.07
UM0001619	-12.37	2.47	-17.69
UM0001620	-2.23	19.09	29.85
UM0001621	-10.8	6.67	17.26
UM0001622	-35.96	9.5	29.77
UM0001623	23.06	-14.17	1.68
UM0001624	19.66	-16.86	-16.47
UM0001625	17.21	-21.5	-6.84
UM0001626	21.02	-20.15	-6.23
UM0001627	-6.66	1.75	0
UM0001628	-28.39	1.88	19.82
UM0001629	-29.46	7.34	16.15
UM0001630	-36.02	20.18	23.46
UM0001631	-7.99	-1.84	8.63
UM0001632	-4.58	0.43	-3.11
UM0001633	-23.87	2.7	23.34
UM0001634	-17.1	-1.54	15.75
UM0001635	-8.95	1.54	-9.28
UM0001636	-6.09	1.74	19.02
UM0001637	-4.69	0.53	-0.63
UM0001638	-0.46	1.31	0.63
UM0001639	-0.51	-0.23	-6.21
UM0001640	-6.2	-1.01	-8.44
UM0001641	4.31	-0.58	-25.92
UM0001642	-10.84	-0.11	7.03
UM0001643	-31.42	-1.37	15.66
UM0001644	-6.3	-0.21	-11.39
UM0001645	-19.13	0.89	-19.6
UM0001646	-20.8	-0.9	-9.08
UM0001647	-1.31	0.49	-14.73
UM0001648	-8	1.88	1.7
UM0001649	-2.28	1.91	-6.97
UM0001650	-4.7	3.32	-12.85
UM0001651	0.6	-1.23	-17.36
UM0001652	-9.01	-199.72	0.73
UM0001653	-3.76	-102.16	-0.07
UM0001654	5.89	6.1	-1.28
UM0001655	-3.76	0.7	-16.38
UM0001656	1.48	0.42	-10.43
UM0001657	0.05	0.45	14.54
UM0001658	-3.58	0.39	-25.44
UM0001659	-1.38	1.21	1.1
UM0001660	9.04	1.18	-2.82
UM0001661	-4.7	0.7	-21.16
UM0001662	-34.45	1.69	1.72
UM0001663	-28.89	1.82	-9.39
UM0001664	-14.68	14.42	1.72
UM0001665	-29.84	14.32	21.59
UM0001666	-2.03	25.95	21.73
UM0001667	3.64	-27.83	-13.2
UM0001668	-15.34	13.91	0.89
UM0001669	-52.78	14.37	40.49
UM0001669	-21.42	27.11	19.45
UM0001670	-50.91	19.6	48.08
UM0001671	-20.55	13.4	28.88
UM0001672	-19.53	9.11	10.04
UM0001673	-32.07	19.53	50.84
UM0001674	-25.8	0.92	-12.49
UM0001675	-17.51	2.97	7.4
UM0001676	-1.7	0.89	11.62
UM0001677	-23.63	4.66	-1.85
UM0001678	-10.03	3.17	18.9
UM0001679	-17.91	3.72	0.49
UM0001680	-6.32	4.4	-3.29
UM0001681	-13.83	7.51	-5.87
UM0001682	-10.23	22.47	32.58
UM0001683	-22.49	7.5	29.9
UM0001684	-7.83	6.38	18.17
UM0001685	-3.65	0.33	13.1
UM0001686	-10.88	0.97	32
UM0001687	-49.75	0.76	24.46
UM0001688	-22.15	0.75	8.15
UM0001689	2.09	19.38	60.3
UM0001690	11.72	-78.52	-9.32
UM0001691	-36.09	0.41	19.88
UM0001692	-5.14	1.36	9.37
UM0001693	-10.28	2.42	-9.52
UM0001694	-1.41	1.38	-5.06
UM0001695	-4.79	19.27	8.32
UM0001696	-2.45	2.69	-11.35
UM0001697	-8.19	19.22	11.55
UM0001698	-37.54	1.44	-3.32
UM0001699	-37.22	1.91	-10.12
UM0001700	-28.33	3.99	7.26
UM0001701	-10.34	2.77	-0.19
UM0001702	-26.24	2.65	-5.06
UM0001703	26.27	-16.62	-14.37
UM0001704	-5.2	3.27	-1.08
UM0001705	-35.82	2.93	17.71
UM0001706	-13.85	1.63	6.85
UM0001707	-2.8	2.66	-11.95
UM0001708	-126.73	-150	59.11
UM0001709	-7.03	6.85	0.67
UM0001710	-5.68	-23.55	16.73
UM0001711	-1.27	4.73	-9.78
UM0001712	-51.29	6.01	6.68
UM0001712	-24.75	5.56	9.33
UM0001713	-41.67	9.42	31.07
UM0001714	-27.02	-10.25	-0.67
UM0001715	-10.76	-1.35	-3.14
UM0001716	-23.07	-10.7	7.88
UM0001717	-8.18	0.44	-0.66
UM0001718	-22.63	5.51	18.33
UM0001719	-24.68	0.52	20.01
UM0001720	-29.03	0.88	11.56
UM0001721	-14.33	-14.45	23.26
UM0001722	-27.24	7.59	21.04
UM0001723	-3.99	3.12	0.66
UM0001724	-10.62	1.47	11.27
UM0001725	-1.31	2.12	-21.12
UM0001726	11.24	23.18	6.25
UM0001727	-12.26	0.78	-28.29
UM0001728	-10.15	20.67	8.92
UM0001729	-19.21	2.51	-9.82
UM0001730	-28.21	-5.53	-10.96
UM0001731	-37.96	-5.01	1.9
UM0001732	-12.62	-2.22	-25.89
UM0001733	-17.39	-6.6	-18.17
UM0001734	-17.52	-7.17	3.51
UM0001735	-8.27	-7.63	-17.27
UM0001736	-16.55	-1.1	-21.63
UM0001737	-24.37	-17.33	7.01
UM0001738	-7.01	-5.66	-33.24
UM0001739	-8.5	-3.12	-19.68
UM0001740	-14.52	1.3	20.03
UM0001741	-8.02	1.46	-5.51
UM0001742	-6.62	4.81	9.24
UM0001743	-0.45	-3.19	-4.61
UM0001744	1.27	-2.31	-16.51
UM0001745	-19.48	14.52	13.61
UM0001746	-29.28	14.44	0.55
UM0001747	-28.99	15.68	0.19
UM0001748	-18.27	12.6	13.68
UM0001749	-20.16	10.94	-8.19
UM0001750	-18.61	4.9	-1.87
UM0001751	-8.27	9.18	0.69
UM0001752	-4.01	4.09	-4.95
UM0001753	-14.74	5.45	7.44
UM0001754	-6.56	2.47	-7.49
UM0001755	-13.62	8.88	-0.69
UM0001756	-12.86	2.19	13.57
UM0001757	-17.49	-5.78	-24.07
UM0001758	-16.82	-2.55	-11.29
UM0001759	-18.67	-2.98	-17.66
UM0001760	-37.85	-6.3	0.63
UM0001761	-50.06	1.72	-0.63
UM0001762	-12.92	0.36	-33.9
UM0001763	-33.14	0.63	37.71
UM0001764	-27.26	0.06	11.91
UM0001765	-15.48	3.18	-8.66
UM0001766	-19.99	-2.69	-30.65
UM0001767	-19.35	-1.55	-18.38
UM0001768	-31.16	2.85	5.87
UM0001769	-14.3	1.86	-23.33
UM0001770	-47.87	1.6	23.6
UM0001770	-20.44	1.02	-17.43
UM0001770	-7	1.98	-8.64
UM0001771	-21.29	4.07	15.39
UM0001772	-53.78	-14.82	15.62
UM0001773	-20.01	2.63	-29.44
UM0001774	6.32	3.34	-23.09
UM0001775	-2.89	-91.14	-9.4
UM0001776	-18.1	-78.82	16.65
UM0001777	-3.53	-68.29	-15.42
UM0001778	-6.28	-71	-6.6
UM0001779	2.22	16.87	23.93
UM0001780	-1.85	1.23	-25.16
UM0001781	-40.84	2.87	-4.14
UM0001782	-20.13	4.2	-13.86
UM0001783	-24.5	-0.61	-18.14
UM0001784	-17.16	-47.44	-0.19
UM0001785	-12.25	3.17	-11.57
UM0001786	-2.21	4.02	-22.13
UM0001787	-28.34	4.08	-3.32
UM0001788	-8.56	1.77	39.17
UM0001789	-9.85	2.64	-20.61
UM0001790	-1.73	6.59	8.49
UM0001791	-12.42	47.76	7.06
UM0001792	-15.28	4.88	-6.43
UM0001793	-4.44	4.71	-16.22
UM0001794	-95.24	11.51	89.39
UM0001795	-9.4	5.84	8.51
UM0001796	-7.28	3.94	-7.4
UM0001797	-0.53	10.24	3
UM0001798	-3.6	4.61	-5.92
UM0001799	-4.44	1.15	-28.71
UM0001800	-25.73	7.53	6.8
UM0001801	-7.98	4.52	22.73
UM0001801	-3.34	3.93	-5.65
UM0001802	-4.09	5.23	-22.74
UM0001803	-7.57	-16.79	-2.27
UM0001804	-20.91	3.67	-18.76
UM0001805	-47.32	0.83	-11.31
UM0001806	-5.73	9.94	-4.22
UM0001807	-18.64	2.11	17.84
UM0001808	-60.04	8.01	10.72
UM0001809	-22	13.22	-0.44
UM0001810	-24.48	-9.48	13.3
UM0001811	-8.88	1.84	-12.62
UM0001812	-1.8	-0.69	-5.76
UM0001813	-6.81	-29.3	41.5
UM0001814	-20	-5.71	12.18
UM0001815	-27.11	1.74	-4.39
UM0001816	-1.49	2.24	0.07
UM0001817	-28.06	4.92	-10.71
UM0001818	-4.12	-2.41	2.43
UM0001819	-20.49	3.5	10.9
UM0001820	-26.49	3.5	-15.03
UM0001821	-47.51	-36.32	11.6
UM0001822	-4.48	-36.6	12.3
UM0001823	-11.31	0.34	2.4
UM0001824	-36.52	-0.07	31.72
UM0001825	-28.55	1.15	14.15
UM0001826	-28.16	0.81	-2.74
UM0001827	-41.68	-0.49	0.68
UM0001827	-36.79	0.32	15.64
UM0001828	-33.24	-0.18	-2.4
UM0001829	-34.5	0.26	-7.22
UM0001830	-31.49	0.65	19.02
UM0001831	-29.15	0.46	6.05
UM0001832	-41.9	13.53	18.96
UM0001833	-30.59	0.02	39.92
UM0001834	-15.9	-0.65	4.33
UM0001835	-33.15	5.55	18.6
UM0001836	-2.29	0.67	-1.95
UM0001837	-19.59	1.53	18.13
UM0001838	-14	-0.24	3.68
UM0001839	0.95	2.31	-14.42
UM0001840	-2.07	-1.5	-1.68
UM0001841	-4.06	2.88	12.8
UM0001842	-26.74	-1.12	-8.69
UM0001843	-62.7	2.8	17.09
UM0001844	-7.97	1.97	-2.3
UM0001845	-23.16	2.4	5.44
UM0001846	-39.36	2.89	25.55
UM0001847	-29.54	3.54	22.3
UM0001848	-35.99	-6.28	14.86
UM0001849	-84.15	-17.17	63.54
UM0001850	-2.67	2.78	-32.17
UM0001851	-12.13	2.41	-10
UM0001852	-4.44	1.19	-5.79
UM0001853	-13.17	2.16	13.04
UM0001854	-21.26	8.34	3.32
UM0001855	-12.35	6.69	0.77
UM0001856	-14.5	-1.14	19.03
UM0001857	-82.17	0.71	11.14
UM0001858	-7.2	0.78	-1.17
UM0001859	-11.52	0.86	8.61
UM0001860	-15.85	0.18	-0.77
UM0001861	-21.49	0.28	20.2
UM0001862	-2.69	2.56	1.98
UM0001863	-2.05	1.49	5.99
UM0001864	-29.22	0.39	15.32
UM0001865	-24.51	1.61	-6.14
UM0001866	-29.69	0.82	11.27
UM0001867	-4.61	1.59	-15.2
UM0001868	0.91	1.71	5.76
UM0001869	-13.34	0.15	9.9
UM0001870	-5.21	1.76	12.11
UM0001871	0.09	2.05	8.5
UM0001872	-10.36	-0.32	0.47
UM0001873	-14.25	2.37	-12.19
UM0001874	-3.11	2.86	-16.88
UM0001875	-15.97	0.15	15.53
UM0001876	-35.95	1.85	7.04
UM0001877	-15.97	3.68	-16.32
UM0001878	-9.39	3.18	-0.47
UM0001879	-4.92	1.75	-16.39
UM0001880	-20.83	1.99	-6.66
UM0001881	-24.55	4.56	19.24
UM0001882	45.48	1.71	98.96
UM0001883	-19.57	3.53	9.29
UM0001884	-8.8	4.39	-25.6
UM0001885	-14.07	5.16	-26.21
UM0001886	-24.63	5.49	2.08
UM0001887	-39.58	3.1	11.5
UM0001888	-41.64	5.72	3.76
UM0001889	-25.25	3.22	-10.52
UM0001890	-4.16	5.32	-1.94
UM0001891	-11.83	1.71	-2.38
UM0001892	-48.66	-1.16	16.4
UM0001893	-19.97	0.28	-13.92
UM0001894	-37.37	-0.4	16.11
UM0001895	-20	1.53	8.91
UM0001896	-5.52	2.29	-3.28
UM0001897	-18.78	1.5	12.62
UM0001898	-7.58	1.48	-0.05
UM0001899	-6.17	2.51	-23.03
UM0001900	-11.26	3.35	0.05
UM0001901	-5.83	4.26	-3.07
UM0001902	-22.23	2.43	11.19
UM0001903	-28.77	1.72	11.86
UM0001904	-15.81	1.56	-4.81
UM0001905	-74.11	2.99	18.85
UM0001906	-62.71	19.52	23.86
UM0001907	13.03	2.46	-31.44
UM0001908	-6.24	1.32	-3.78
UM0001909	-6.83	0.07	-3.42
UM0001910	-4.16	2.71	-10.38
UM0001911	-7.09	1.33	12.88
UM0001912	-8.87	1.84	3.42
UM0001913	-16.83	2.1	17.72
UM0001914	-24.09	0.25	7.85
UM0001915	-16.4	1.52	-5.76
UM0001916	-12.14	1.67	12.42
UM0001917	-32.31	3.86	6.1
UM0001918	-27.3	1.44	9.14
UM0001919	-8.86	0.53	-4.83
UM0001920	-7.98	1.71	-7.24
UM0001921	-3.32	2.18	0.63
UM0001922	-3.97	3.92	-12.21
UM0001923	-2.32	3.57	14.01
UM0001924	-0.32	2.71	-12.73
UM0001925	-15.45	1.34	-0.73
UM0001926	0.27	3.02	-20.11
UM0001927	1.43	3.73	-3.75
UM0001928	-5.18	0.72	-10.38
UM0001929	-7.58	1.96	-0.15
UM0001930	-21.65	3.22	9.39
UM0001931	-4.2	3.48	0.15
UM0001932	-7.06	3.05	15.85
UM0001933	22.33	2.39	-18.61
[truncated: 113,304 more rows]
