# Supplementary material for: Discovery of a dual Ras and ARF6 inhibitor from a GPCR endocytosis screen
Source: Nat Commun. 2021 Aug 3;12:4688. doi: 10.1038/s41467-021-24968-y (PMC8333425; doi:10.1038/s41467-021-24968-y)
Supplement: Supplementary file 5 — Supplementary Data 2 [file 41467_2021_24968_MOESM5_ESM.xlsx]

## Sheet: Sheet1
Compound #	Compound ID	AT1R Primary Screen Inhibition (%DMSO)	AT1R Confirmation Inhibition (%DMSO)	B2R Inhibition (%DMSO)
1	UM0004237	87.57	54.535	63.9675
2	UM0023642	62.26	41.6075	55.3025
3	UM0025301	73.12	59.2425	76.8675
4	UM0094538	-104.45	-105.552	-46.7375
5	UM0055808	-108.86	-97.14	-78.5375
6	UM0098454	-111.95	-122.073	-48.2275
7	UM0048892	98.44	46.09	78.79
8	UM0044969	52.29	73.2125	40.7375
9	UM0047840	65.91	76.8375	58.3925
10	UM0092295	-103.21	-87.235	-62.78
11	UM0115929	95.76	73.87	61.255
12	UM0046865	84.65	53.1475	41.8925
13	UM0047227	64.91	57.505	57.635
14	UM0093627	-102.43	-85.885	-57.2575
15	UM0097154	-120.04	-89.905	-72.1
16	UM0097782	-103.33	-82.385	-48.7475
17	UM0101913	-119.34	-95.465	-48.27
18	UM0101989	-114.16	-91.7675	-53.325
19	UM0055246	66.71	45.1575	52.0225
20	UM0025489	44.18	50.0825	78.7425
21	UM0035925	53.93	60.3475	66.5725
22	UM0102549	-121.69	-125.767	-59.11
23	UM0106339	-101.28	-85.8525	-47.185
24	UM0067364	74.49	56.4125	59.275
25	UM0095451	76.18	75.135	88.77
26	UM0074691	90.85	66.1125	63.1425
27	UM0075641	63.38	60.9375	74.6225
28	UM0108173	-132.62	-110.74	-84.2125
29	UM0057596	-113.75	-124.3	-39.9225
30	UM0102510	48.89	50.555	54.775
31	UM0112196	58.6	67.6725	74.5625
32	UM0111619	-118.6	-130.05	-74.4325
33	UM0113757	-100.26	-87.5675	-79.57
34	UM0095509	-107.5	-88.05	-98.43
35	UM0121260	72.08	57.7	64.2875
36	UM0108513	-100.43	-111.655	-84.26
37	UM0119334	71.22	45.1825	67.705
38	UM0114372	-112.85	-118.335	-46.3425
39	UM0117779	-105.3	-108.97	-94.4975
40	UM0116685	-112.54	-138	-98.46
