# Supplementary material for: Discovery of a dual Ras and ARF6 inhibitor from a GPCR endocytosis screen
Source: Nat Commun. 2021 Aug 3;12:4688. doi: 10.1038/s41467-021-24968-y (PMC8333425; doi:10.1038/s41467-021-24968-y)
Supplement: Supplementary file 6 — Supplementary Data 3 [file 41467_2021_24968_MOESM6_ESM.xlsx]

## Sheet: Supplementary Data 3
DiscoveRx Gene Symbol	Entrez Gene Symbol	Percent Control
AAK1	AAK1	100
ABL1-phosphorylated	ABL1	89
ABL2	ABL2	91
ACVR1	ACVR1	70
ACVR1B	ACVR1B	85
ACVR2A	ACVR2A	100
ACVR2B	ACVR2B	89
ACVRL1	ACVRL1	94
ADCK3	CABC1	64
ADCK4	ADCK4	77
AKT1	AKT1	97
AKT2	AKT2	100
AKT3	AKT3	100
ALK	ALK	89
AMPK-alpha1	PRKAA1	99
AMPK-alpha2	PRKAA2	85
ANKK1	ANKK1	100
ARK5	NUAK1	97
ASK1	MAP3K5	79
ASK2	MAP3K6	100
AURKA	AURKA	89
AURKB	AURKB	83
AURKC	AURKC	87
AXL	AXL	69
BIKE	BMP2K	100
BLK	BLK	78
BMPR1A	BMPR1A	79
BMPR1B	BMPR1B	82
BMPR2	BMPR2	88
BMX	BMX	68
BRAF	BRAF	93
BRK	PTK6	88
BRSK1	BRSK1	99
BRSK2	BRSK2	97
BTK	BTK	94
BUB1	BUB1	99
CAMK1	CAMK1	95
CAMK1B	PNCK	77
CAMK1D	CAMK1D	94
CAMK1G	CAMK1G	100
CAMK2A	CAMK2A	100
CAMK2B	CAMK2B	100
CAMK2D	CAMK2D	92
CAMK2G	CAMK2G	98
CAMK4	CAMK4	100
CAMKK1	CAMKK1	100
CAMKK2	CAMKK2	100
CASK	CASK	100
CDC2L1	CDK11B	100
CDC2L2	CDC2L2	95
CDC2L5	CDK13	100
CDK11	CDK19	100
CDK2	CDK2	100
CDK3	CDK3	99
CDK4	CDK4	97
CDK4-cyclinD1	CDK4	86
CDK4-cyclinD3	CDK4	96
CDK5	CDK5	94
CDK7	CDK7	83
CDK8	CDK8	100
CDK9	CDK9	99
CDKL1	CDKL1	100
CDKL2	CDKL2	100
CDKL3	CDKL3	100
CDKL5	CDKL5	89
CHEK1	CHEK1	92
CHEK2	CHEK2	100
CIT	CIT	75
CLK1	CLK1	98
CLK2	CLK2	100
CLK3	CLK3	100
CLK4	CLK4	79
CSF1R	CSF1R	73
CSF1R-autoinhibited	CSF1R	100
CSK	CSK	97
CSNK1A1	CSNK1A1	88
CSNK1A1L	CSNK1A1L	98
CSNK1D	CSNK1D	86
CSNK1E	CSNK1E	100
CSNK1G1	CSNK1G1	87
CSNK1G2	CSNK1G2	92
CSNK1G3	CSNK1G3	100
CSNK2A1	CSNK2A1	100
CSNK2A2	CSNK2A2	92
CTK	MATK	95
DAPK1	DAPK1	90
DAPK2	DAPK2	100
DAPK3	DAPK3	100
DCAMKL1	DCLK1	76
DCAMKL2	DCLK2	99
DCAMKL3	DCLK3	97
DDR1	DDR1	90
DDR2	DDR2	100
DLK	MAP3K12	100
DMPK	DMPK	100
DMPK2	CDC42BPG	77
DRAK1	STK17A	93
DRAK2	STK17B	94
DYRK1A	DYRK1A	98
DYRK1B	DYRK1B	79
DYRK2	DYRK2	94
EGFR	EGFR	89
EIF2AK1	EIF2AK1	98
EPHA1	EPHA1	89
EPHA2	EPHA2	40
EPHA3	EPHA3	91
EPHA4	EPHA4	95
EPHA5	EPHA5	100
EPHA6	EPHA6	75
EPHA7	EPHA7	90
EPHA8	EPHA8	94
EPHB1	EPHB1	94
EPHB2	EPHB2	94
EPHB3	EPHB3	83
EPHB4	EPHB4	77
EPHB6	EPHB6	98
ERBB2	ERBB2	75
ERBB3	ERBB3	83
ERBB4	ERBB4	91
ERK1	MAPK3	93
ERK2	MAPK1	97
ERK3	MAPK6	90
ERK4	MAPK4	100
ERK5	MAPK7	99
ERK8	MAPK15	100
ERN1	ERN1	55
FAK	PTK2	100
FER	FER	90
FES	FES	73
FGFR1	FGFR1	99
FGFR4	FGFR4	91
FGR	FGR	73
FLT1	FLT1	87
FLT3	FLT3	6.6
FLT3-autoinhibited	FLT3	71
FLT4	FLT4	89
FRK	FRK	79
FYN	FYN	67
GAK	GAK	96
GRK1	GRK1	94
GRK2	ADRBK1	99
GRK3	ADRBK2	100
GRK4	GRK4	99
GRK7	GRK7	90
GSK3A	GSK3A	92
GSK3B	GSK3B	99
HASPIN	GSG2	98
HCK	HCK	99
HIPK1	HIPK1	87
HIPK2	HIPK2	100
HIPK3	HIPK3	93
HIPK4	HIPK4	100
HPK1	MAP4K1	75
HUNK	HUNK	69
ICK	ICK	81
IGF1R	IGF1R	76
IKK-alpha	CHUK	100
IKK-beta	IKBKB	98
IKK-epsilon	IKBKE	100
INSR	INSR	82
INSRR	INSRR	97
IRAK1	IRAK1	99
IRAK3	IRAK3	67
IRAK4	IRAK4	76
ITK	ITK	100
JNK1	MAPK8	63
JNK2	MAPK9	70
JNK3	MAPK10	75
KIT	KIT	5.9
KIT-autoinhibited	KIT	93
LATS1	LATS1	98
LATS2	LATS2	98
LCK	LCK	97
LIMK1	LIMK1	79
LIMK2	LIMK2	90
LKB1	STK11	67
LOK	STK10	100
LRRK2	LRRK2	89
LTK	LTK	90
LYN	LYN	100
LZK	MAP3K13	100
MAK	MAK	84
MAP3K1	MAP3K1	92
MAP3K15	MAP3K15	100
MAP3K2	MAP3K2	99
MAP3K3	MAP3K3	75
MAP3K4	MAP3K4	73
MAP4K2	MAP4K2	100
MAP4K3	MAP4K3	78
MAP4K4	MAP4K4	66
MAP4K5	MAP4K5	80
MAPKAPK2	MAPKAPK2	100
MAPKAPK5	MAPKAPK5	98
MARK1	MARK1	93
MARK2	MARK2	80
MARK3	MARK3	100
MARK4	MARK4	98
MAST1	MAST1	100
MEK1	MAP2K1	76
MEK2	MAP2K2	76
MEK3	MAP2K3	76
MEK4	MAP2K4	93
MEK5	MAP2K5	72
MEK6	MAP2K6	97
MELK	MELK	29
MERTK	MERTK	70
MET	MET	91
MINK	MINK1	63
MKK7	MAP2K7	93
MKNK1	MKNK1	88
MKNK2	MKNK2	97
MLCK	MYLK3	90
MLK1	MAP3K9	96
MLK2	MAP3K10	96
MLK3	MAP3K11	93
MRCKA	CDC42BPA	68
MRCKB	CDC42BPB	94
MST1	STK4	97
MST1R	MST1R	91
MST2	STK3	95
MST3	STK24	84
MST4	MST4	100
MTOR	MTOR	65
MUSK	MUSK	96
MYLK	MYLK	93
MYLK2	MYLK2	80
MYLK4	MYLK4	99
MYO3A	MYO3A	89
MYO3B	MYO3B	58
NDR1	STK38	91
NDR2	STK38L	77
NEK1	NEK1	77
NEK10	NEK10	95
NEK11	NEK11	97
NEK2	NEK2	91
NEK3	NEK3	100
NEK4	NEK4	98
NEK5	NEK5	74
NEK6	NEK6	94
NEK7	NEK7	100
NEK9	NEK9	100
NIK	MAP3K14	66
NIM1	MGC42105	77
NLK	NLK	100
OSR1	OXSR1	95
p38-alpha	MAPK14	100
p38-beta	MAPK11	80
p38-delta	MAPK13	88
p38-gamma	MAPK12	100
PAK1	PAK1	92
PAK2	PAK2	100
PAK3	PAK3	92
PAK4	PAK4	100
PAK6	PAK6	81
PAK7	PAK7	85
PCTK1	CDK16	96
PCTK2	CDK17	99
PCTK3	CDK18	96
PDGFRA	PDGFRA	72
PDGFRB	PDGFRB	2.6
PDPK1	PDPK1	97
PFTAIRE2	CDK15	100
PFTK1	CDK14	92
PHKG1	PHKG1	87
PHKG2	PHKG2	100
PIK3C2B	PIK3C2B	98
PIK3C2G	PIK3C2G	100
PIK3CA	PIK3CA	100
PIK3CB	PIK3CB	99
PIK3CD	PIK3CD	100
PIK3CG	PIK3CG	100
PIK4CB	PI4KB	74
PIKFYVE	PIKFYVE	61
PIM1	PIM1	96
PIM2	PIM2	100
PIM3	PIM3	90
PIP5K1A	PIP5K1A	100
PIP5K1C	PIP5K1C	100
PIP5K2B	PIP4K2B	83
PIP5K2C	PIP4K2C	65
PKAC-alpha	PRKACA	97
PKAC-beta	PRKACB	93
PKMYT1	PKMYT1	83
PKN1	PKN1	94
PKN2	PKN2	100
PLK1	PLK1	77
PLK2	PLK2	90
PLK3	PLK3	81
PLK4	PLK4	89
PRKCD	PRKCD	100
PRKCE	PRKCE	99
PRKCH	PRKCH	92
PRKCI	PRKCI	100
PRKCQ	PRKCQ	93
PRKD1	PRKD1	97
PRKD2	PRKD2	100
PRKD3	PRKD3	98
PRKG1	PRKG1	96
PRKG2	PRKG2	92
PRKR	EIF2AK2	65
PRKX	PRKX	100
PRP4	PRPF4B	100
PYK2	PTK2B	96
QSK	KIAA0999	100
RAF1	RAF1	79
RET	RET	83
RIOK1	RIOK1	100
RIOK2	RIOK2	100
RIOK3	RIOK3	100
RIPK1	RIPK1	76
RIPK2	RIPK2	81
RIPK4	RIPK4	87
RIPK5	DSTYK	78
ROCK1	ROCK1	88
ROCK2	ROCK2	80
ROS1	ROS1	94
S6K1	RPS6KB1	94
SBK1	SBK1	100
SGK	SGK1	100
SgK110	SgK110	79
SGK2	SGK2	100
SGK3	SGK3	91
SIK	SIK1	94
SIK2	SIK2	77
SLK	SLK	100
SNARK	NUAK2	96
SNRK	SNRK	78
SRC	SRC	100
SRMS	SRMS	100
SRPK1	SRPK1	96
SRPK2	SRPK2	80
SRPK3	SRPK3	100
STK16	STK16	100
STK33	STK33	100
STK35	STK35	100
STK36	STK36	88
STK39	STK39	100
SYK	SYK	98
TAK1	MAP3K7	83
TAOK1	TAOK1	100
TAOK2	TAOK2	93
TAOK3	TAOK3	100
TBK1	TBK1	100
TEC	TEC	98
TESK1	TESK1	82
TGFBR1	TGFBR1	79
TGFBR2	TGFBR2	99
TIE1	TIE1	100
TIE2	TEK	88
TLK1	TLK1	55
TLK2	TLK2	100
TNIK	TNIK	57
TNK1	TNK1	75
TNK2	TNK2	68
TNNI3K	TNNI3K	70
TRKA	NTRK1	14
TRKB	NTRK2	55
TRKC	NTRK3	24
TRPM6	TRPM6	81
TSSK1B	TSSK1B	100
TSSK3	TSSK3	100
TTK	TTK	92
TXK	TXK	76
TYRO3	TYRO3	58
ULK1	ULK1	97
ULK2	ULK2	95
ULK3	ULK3	87
VEGFR2	KDR	93
VPS34	PIK3C3	100
VRK2	VRK2	88
WEE1	WEE1	98
WEE2	WEE2	100
WNK1	WNK1	94
WNK2	WNK2	100
WNK3	WNK3	90
WNK4	WNK4	100
YANK1	STK32A	81
YANK2	STK32B	98
YANK3	STK32C	100
YES	YES1	89
YSK1	STK25	100
YSK4	MAP3K19	98
ZAK	ZAK	72
ZAP70	ZAP70	98
