# Supplementary material for: Discovery of a dual Ras and ARF6 inhibitor from a GPCR endocytosis screen
Source: Nat Commun. 2021 Aug 3;12:4688. doi: 10.1038/s41467-021-24968-y (PMC8333425; doi:10.1038/s41467-021-24968-y)
Supplement: Supplementary file 10 — Source Data [file 41467_2021_24968_MOESM10_ESM.xlsx]

## Sheet: Fig1b
Fig.1b
	Compound #	AngII-mediated BRET
		(%DMSO)
	1	12.43	45.465
	2	37.74	58.3925
	3	26.88	40.7575
	4	204.45	205.553
	5	208.86	197.14
	6	211.95	222.072
	7	1.56	53.91
	8	47.71	26.7875
	9	34.09	23.1625
	10	203.21	187.235
	11	4.24	26.13
	12	15.35	46.8525
	13	35.09	42.495
	14	202.43	185.885
	15	220.04	189.905
	16	203.33	182.385
	17	219.34	195.465
	18	214.16	191.768
	19	33.29	54.8425
	20	55.82	49.9175
	21	46.07	39.6525
	22	221.69	225.768
	23	201.28	185.852
	24	25.51	43.5875
	25	23.82	24.865
	26	9.15	33.8875
	27	36.62	39.0625
	28	232.62	210.74
	29	213.75	224.3
	30	51.11	49.445
	31	41.4	32.3275
	32	218.6	230.05
	33	200.26	187.567
	34	207.5	188.05
	35	27.92	42.3
	36	200.43	211.655
	37	28.78	54.8175
	38	212.54	218.335
	39	205.3	208.97
	40	212.85	238

## Sheet: Fig1d
Fig.1d
		AT1R			B2R			β2AR			EGFR
	Log [Comp21] (M)	Mean	SEM	N	Mean	SEM	N	Mean	SEM	N	Mean	SEM	N
	-7	100.935	3.43266	4	102.555	6.20026	4	95.4832	3.40358	4	105.279	3.23669	3
	-6.3	92.6647	1.70955	3	107.04	9.71388	4	95.3626	2.47938	4	100.826	5.02408	4
	-6	95.8484	2.52806	4	104.977	8.06286	4	95.9498	1.64944	5	96.2669	4.94016	4
	-5.3	91.7102	1.84982	3	83.8073	6.15428	5	89.3672	3.10164	3	105.328	5.67631	4
	-5	74.1156	3.49713	3	61.9767	11.187	4	64.3705	6.20367	4	87.6772	7.98358	3
	-4.6	24.3306	3.08116	3	30.2526	5.46775	4	48.1993	6.49029	4	97.8054	4.74755	3
	-4.3	13.6921	2.37708	4	20.7288	6.95199	4	36.2133	8.47419	3	103.469	5.41678	3
								`

## Sheet: Fig1f
Fig.1f		AngII-promoted BRET
	Time (min)	Barr2 + DMSO				Barr2 + Comp 21				Barr1 + DMSO				Barr1 + Comp 21
	0	0	0	0	0	0	0	0		0	0	0		0	0	0
	5	0.169661	0.24067	0.223859	0.118778	0.15446	0.182356	0.111857		0.057725	0.0963806	0.0481903		0.0762067	0.0837054	0.0418527
	10	0.172205	0.232289	0.217816	0.167136	0.157241	0.206065	0.165053		0.122035	0.147245	0.0585047		0.116382	0.111379	0.0556894
	15	0.189082	0.232327	0.218126	0.17316	0.159755	0.203516	0.184807		0.132278	0.117009	0.0691607		0.119794	0.120873	0.0604366
	30	0.197398	0.249001	0.224926	0.176159	0.165019	0.190366	0.16586		0.141097	0.138321	0.0736226		0.139279	0.143037	0.0715183
	60	0.224874		0.203196		0.170451	0.209	0.194135		0.128979	0.155332	0.119432		0.13609	0.142579	0.10432

## Sheet: Fig2a
Fig.2a												Two-Way ANOVA multiple comparisons
	Time (min)	AngII + DMSO			AngII + Barbadin (100 μM)			AngII + Comp 21 (50μM)				Within each row, compare columns (simple effects within rows)
	0	0	0	0	0	0	0	0	0	0
	2	0.0248355	0.0255558	0.0324606	0.00931045	0.0184369	0.00859025	0.0226551	0.0270814	0.0290989		Number of families	7
	4	0.0418489	0.0409103	0.0423821	0.0193932	0.0295127	0.0185654	0.0334153	0.0397555	0.0398066		Number of comparisons per family	2
	8	0.0520175	0.0510193	0.0531641	0.0177285	0.032401	0.0226732	0.0421133	0.0464725	0.0471036		Alpha	0.05
	12	0.0540482	0.0530981	0.0537424	0.0182883	0.0336007	0.0202714	0.0393066	0.0477162	0.046952
	20	0.05716	0.0516379	0.0569103	0.0237428	0.0334484	0.0206123	0.0429725	0.0499088	0.0457147		Dunnett's multiple comparisons test	Mean Diff.	95.00% CI of diff.	Below threshold?	Summary	Adjusted P Value
	24	0.0581199	0.0552067	0.0583	0.0186725	0.0356264	0.0236471	0.043667	0.0498703	0.0487529
												Row 1 (0 min)
												AngII + DMSO vs. AngII + Barbadin (100 μM)	0	-0.008378 to 0.008378	No	ns	>0.9999
												AngII + DMSO vs. AngII + Comp 21 (50μM)	0	-0.008378 to 0.008378	No	ns	>0.9999
												Row 2 (2 min)
												AngII + DMSO vs. AngII + Barbadin (100 μM)	0.0155	0.007127 to 0.02388	Yes	***	0.0002
												AngII + DMSO vs. AngII + Comp 21 (50μM)	0.001339	-0.007039 to 0.009717	No	ns	0.9075
												Row 3 (4 min)
												AngII + DMSO vs. AngII + Barbadin (100 μM)	0.01922	0.01085 to 0.02760	Yes	****	<0.0001
												AngII + DMSO vs. AngII + Comp 21 (50μM)	0.004055	-0.004323 to 0.01243	No	ns	0.4406
												Row 4 (8 min)
												AngII + DMSO vs. AngII + Barbadin (100 μM)	0.0278	0.01942 to 0.03618	Yes	****	<0.0001
												AngII + DMSO vs. AngII + Comp 21 (50μM)	0.006837	-0.001541 to 0.01522	No	ns	0.1223
												Row 5 (12 min)
												AngII + DMSO vs. AngII + Barbadin (100 μM)	0.02958	0.02120 to 0.03795	Yes	****	<0.0001
												AngII + DMSO vs. AngII + Comp 21 (50μM)	0.008971	0.0005935 to 0.01735	Yes	*	0.0344
												Row 6 (20 min)
												AngII + DMSO vs. AngII + Barbadin (100 μM)	0.0293	0.02092 to 0.03768	Yes	****	<0.0001
												AngII + DMSO vs. AngII + Comp 21 (50μM)	0.009037	0.0006596 to 0.01742	Yes	*	0.0329
												Row 7 (24 min)
												AngII + DMSO vs. AngII + Barbadin (100 μM)	0.03123	0.02285 to 0.03960	Yes	****	<0.0001
												AngII + DMSO vs. AngII + Comp 21 (50μM)	0.009779	0.001401 to 0.01816	Yes	*	0.0201

## Sheet: Fig2b
Fig.2b	Fig.2b
														Ordinary one-way ANOVA
									ARF6-GTP/ARF6					Number of families	1
						GST pulldown	DMSO	GST		0.00415217	0.0264968	0.00240199	A	Number of comparisons per family	10
						GST-GGA3-PBD pull down	DMSO	Control	0.158486	0.0388352	0.0451828	0.102753	B	Alpha	0.05
								AngII	0.446766	0.335727	0.430306	0.412308	C
							Comp 21	Control	0.0894011	0.177316	0.0313081	0.133548	D	Bonferroni's multiple comparisons test	Mean Diff.	95.00% CI of diff.	Below threshold?	Summary	Adjusted P Value
								AngII	0.141497	0.192124	0.0930703	0.201363	E	GST vs. Control	-0.0753	-0.2045 to 0.05392	No	ns	0.7306	A-B
														GST vs. AngII	-0.3953	-0.5245 to -0.2660	Yes	****	<0.0001	A-C
														GST vs. Control	-0.09688	-0.2261 to 0.03234	No	ns	0.258	A-D
														GST vs. AngII	-0.146	-0.2752 to -0.01678	Yes	*	0.0212	A-E
														Control vs. AngII	-0.32	-0.4396 to -0.2003	Yes	****	<0.0001	B-C
														Control vs. Control	-0.02158	-0.1412 to 0.09805	No	ns	>0.9999	B-D
														Control vs. AngII	-0.0707	-0.1903 to 0.04893	No	ns	0.6952	B-E
														AngII vs. Control	0.2984	0.1788 to 0.4180	Yes	****	<0.0001	C-D
														AngII vs. AngII	0.2493	0.1296 to 0.3689	Yes	****	<0.0001	C-E
														Control vs. AngII	-0.04912	-0.1688 to 0.07051	No	ns	>0.9999	D-E

## Sheet: Fig2c
Fig.2c
	Time (min)	DMSO				Comp 21 (50 μM)					P value		DMSO
	0	0	0	0	0	0	0	0	0		>0.999999		vs.
	1		0.084	0.0546667	0.0465		0.0423333	0.0111667	0.065		0.215958		Comp 21 (50 μM)
	2	0.084		0.106	0.089	0.0181667		0.0425	0.0675		0.008063
	5	0.1015	0.144333	0.106333	0.1345	0.0418333	0.110667	0.0601667	0.076		0.003088		Test details
	10	0.0895	0.143667	0.131667	0.106	0.0403333	0.11	0.0628333	0.0785		0.006615		Test name	Unpaired t test
													Variance assumption	Single pooled variance
													Multiple comparisons	Set P value threshold
													Method	No correction for multiple comparisons
													Alpha	0.05

## Sheet: Fig2d
Fig.2d																		Two-Way ANOVA multiple comparisons
	Time (min)	mock					Arf6-WT					Arf6-T27N						Within each row, compare columns (simple effects within rows)
	0	0			0	0	0			0	0	0	0	0	0	0
	5	-0.334333			-0.441167	-0.4325	-0.556667			-0.8285	-0.504667	-0.296333	-0.20675	-0.3535	-0.31025	-0.308		Number of families	4
	15	-0.49575			-0.54525	-0.6855	-0.776334			-0.96675	-0.732666	-0.316667	-0.32025	-0.393666	-0.396	-0.528667		Number of comparisons per family	2
	30	-0.658			-0.91	-0.9125	-1.04267			-1.14975	-0.902333	-0.588333	-0.49275	-0.3625	-0.51775	-0.6965		Alpha	0.05
																		Dunnett's multiple comparisons test	Predicted (LS) mean diff.	95.00% CI of diff.	Below threshold?	Summary	Adjusted P Value
																		Row 1 (0 min)
																		mock vs. Arf6-WT	2.22e-16	-0.1802 to 0.1802	No	ns	>0.9999
																		mock vs. Arf6-T27N	0	-0.1612 to 0.1612	No	ns	>0.9999
																		Row 2 (5 min)
																		mock vs. Arf6-WT	0.2273	0.04709 to 0.4075	Yes	*	0.0122
																		mock vs. Arf6-T27N	-0.1077	-0.2689 to 0.05347	No	ns	0.2233
																		Row 3 (15 min)
																		mock vs. Arf6-WT	0.2498	0.06956 to 0.4299	Yes	**	0.0059
																		mock vs. Arf6-T27N	-0.1845	-0.3456 to -0.02328	Yes	*	0.0234
																		Row 4 (30 min)
																		mock vs. Arf6-WT	0.2048	0.02456 to 0.3849	Yes	*	0.0245
																		mock vs. Arf6-T27N	-0.2953	-0.4564 to -0.1341	Yes	***	0.0004

## Sheet: Fig2e
Fig.2e															Two-Way ANOVA multiple comparisons
	Time (min)	DMSO				Comp 21 (50 μM)				Arf6 T27N					Within each row, compare columns (simple effects within rows)
	0	0	0	0	0	0	0	0	0	0	0	0
	5	-0.4685	-0.309667	-0.421	-0.301333	-0.0840001	-0.366333	-0.171667	-0.0793333	-0.3535	-0.20675	-0.198			Number of families	4
	15	-0.7415	-0.821333	-0.663	-0.56	-0.132	-0.482333	-0.452	-0.243	-0.393666	-0.32025	-0.540333			Number of comparisons per family	2
	30	-0.7545	-0.825667	-0.714667	-0.679	-0.166	-0.515	-0.398	-0.375334	-0.3625	-0.49275	-0.62025			Alpha	0.05
															Dunnett's multiple comparisons test	Predicted (LS) mean diff.	95.00% CI of diff.	Below threshold?	Summary	Adjusted P Value
															Row 1 (0 min)
															DMSO vs. Traf 21 (50 μM)	0	-0.1704 to 0.1704	No	ns	>0.9999
															DMSO vs. Arf6 T27N	0	-0.1840 to 0.1840	No	ns	>0.9999
															Row 2 (5 min)
															DMSO vs. Traf 21 (50 μM)	-0.1998	-0.3701 to -0.02943	Yes	*	0.0199
															DMSO vs. Arf6 T27N	-0.1224	-0.3064 to 0.06163	No	ns	0.2302
															Row 3 (15 min)
															DMSO vs. Traf 21 (50 μM)	-0.3691	-0.5395 to -0.1988	Yes	****	<0.0001
															DMSO vs. Arf6 T27N	-0.2784	-0.4624 to -0.09437	Yes	**	0.0026
															Row 4 (30 min)
															DMSO vs. Traf 21 (50 μM)	-0.3799	-0.5502 to -0.2095	Yes	****	<0.0001
															DMSO vs. Arf6 T27N	-0.2516	-0.4356 to -0.06762	Yes	**	0.0064

## Sheet: Fig3a
Fig.3a
																					Two-way ANOVA, multicomparisons
											AT1R										Bonferroni's multiple comparisons test	Mean Diff.	95.00% CI of diff.	Below threshold?	Summary	Adjusted P Value
										Time (min)	DMSO				Comp 21						DMSO - Comp 21
										0	1	1	1	1	1	1	1	1			0	0	-10.41 to 10.41	No	ns	>0.9999
										2	28.8929	35.9045	25.1934	43.7767	0.155387	0.414237	0.521622	8.81921			2	30.96	20.56 to 41.37	Yes	****	<0.0001
										5	31.1037	30.481	36.3701	49.088	0.174099	0.568045	0.627318	10.8319			5	33.71	23.30 to 44.12	Yes	****	<0.0001
											B2R										Bonferroni's multiple comparisons test	Mean Diff.	95.00% CI of diff.	Below threshold?	Summary	Adjusted P Value
										Time (min)	DMSO				Comp 21						DMSO - Comp 21
										0	1	1	1	1	1	1	1	1.03898			0	-0.009746	-1.454 to 1.434	No	ns	>0.9999
										2	3.93535	4.61066	2.30372	4.76755	1.95399	3.08056	1.48648	1.1152			2	1.995	0.5511 to 3.439	Yes	**	0.0055
										5	2.7049	2.5509	4.97824	2.21705	0.979736	0.961935	1.15716	1.05051			5	2.075	0.6313 to 3.520	Yes	**	0.004
											b2AR										Bonferroni's multiple comparisons test	Mean Diff.	95.00% CI of diff.	Below threshold?	Summary	Adjusted P Value
										Time (min)	DMSO				Comp 21						DMSO - Comp 21
										0	1	1	1	1	1	1	1	1			0	0	-0.5953 to 0.5953	No	ns	>0.9999
										2	3.72444	3.44666	3.37357	4.38801	1.34367	1.8469	1.97396	1.46166			2	2.077	1.481 to 2.672	Yes	****	<0.0001
										5	2.9351	1.82463	2.12797	2.09136	1.8675	1.74539	1.24873	1.48711			5	0.6576	0.06230 to 1.253	Yes	*	0.0277
											EGFR										Bonferroni's multiple comparisons test	Mean Diff.	95.00% CI of diff.	Below threshold?	Summary	Adjusted P Value
										Time (min)	DMSO				Comp 21						DMSO - Comp 21
										0	1	1	1	1	1	1	1	1			0	0	-45.53 to 45.53	No	ns	>0.9999
										2	163.132	191.675	220.045	200.675	0.367389	5.17081	13.8891	0.721924			2	188.8	143.3 to 234.4	Yes	****	<0.0001
										5	182.649	297.071	223.292	211.461	0.303359	7.28489	51.2032	0.622731			5	213.8	168.2 to 259.3	Yes	****	<0.0001

## Sheet: Fig3b
Fig.3b

[truncated: 36 more sheets: Fig3c, Fig3d, Fig4a, Fig4b, Fig4c, Fig4d, Fig4e, Fig4f, Fig8a, Fig8b, S_Fig1b, S_Fig2a, S_Fig2b, S_Fig3b, S_Fig3d, S_Fig3f, S_Fig4a, S_Fig4b, S_Fig4c, S_Fig4d …]
